# Supplementary material for: Genetic and particle modelling approaches to assessing population connectivity in a deep sea lobster
Source: Sci Rep. 2022 Oct 6;12:16783. doi: 10.1038/s41598-022-19790-5 (PMC9537507; doi:10.1038/s41598-022-19790-5)
Supplement: Supplementary file 1 — Supplementary Information 1. [file 41598_2022_19790_MOESM1_ESM.xlsx]

## Sheet: Info
Supplemental information for:
Genetic and particle modelling approaches to assessing population connectivity in a deep sea lobster
Aimee L. van der Reis*1 3, Craig R. Norrie 2, Andrew G. Jeffs 1 3, Shane D. Lavery 1 3 and Emma L. Carroll 3
1 Institute of Marine Science, University of Auckland, New Zealand
2 School of Aquatic and Fisheries Sciences, University of Washington, United States
3 School of Biological Sciences, University of Auckland, New Zealand
* Corresponding author: avan398@aucklanduni.ac.nz

## Sheet: Table S1
Table S1. Trawl coordinates where scampi were collected. The scampi were provided by Waikawa Fishing Company Ltd (Blenheim, New Zealand). Other information provided is the scampi fisheries management area of collection (SCI), unique collection ID, month of collection and the number of individuals that were used for GBS from that trawl. Fastq files can be downloaded from Figshare (https://doi.org/…
					Trawl				Central		Polygon
Area	ID	Fastq ID	Month of collection	Number of individuals selected for GBS	Latitude (start)	Longitude (start)	Latitude (end)	Longitude (end)	Latitude	Longitude	Latitude_1	Longitude_1	Latitude_2	Longitude_2
SCI_1	03	03.x.fq	May 2017	7	-37.606	176.726	-37.3627	176.459	-37.079	176.405	-36.8096	176.743	-37.3484	176.068
SCI_1	04	04.x.fq	May 2017	11	-36.5243	176.165	-36.823	176.271
SCI_2	01	01.x.fq	April 2017	8	-39.8767	177.658	-39.71	177.658	-39.7779	177.613	-39.5085	177.964	-40.0473	177.263
SCI_2	02	02.x.fq	April 2017	10	-39.7033	177.678	-39.8217	177.458
SCI_3	247	247.x.fq	July 2017	8	-43.11	176.57	-42.968	176.892	-43.0368	176.731	-42.7674	177.1	-43.3062	176.363
SCI_3	257	257.x.fq	July 2017	10	-43.1042	176.572	-42.965	176.892
SCI_6A	269	269.x.fq	September 2017	8	-51	166.733	-50.9166	167.02	-50.7516	166.872	-50.4823	167.298	-51.021	166.446
SCI_6A	299	299.x.fq	September 2017	9	-51	166.717	-50.09	167.02
SCI_7	WC1	WC1.x.fq	April 2018	8	-38.3824	169.498	-38.6202	169.582	-38.656	169.461	-38,38665	169.806	-38.9254	169.116
SCI_7	WC2	WC2.x.fq	April 2018	12	-38.667	169.55	-38.8232	169.277

## Sheet: Table S2
Table S2. The quantity of reads and/or loci that remained after STACKS v2.4 filtering. Poor performing individuals, failing quality control as they had < 3,000 loci matching the catalogue, are indicated the comments section for modules SSTACKS and TSV2BAM.
Module used	Quantity	Comments
FastQC	289502412	Raw reads (52% GC content and range from 35 to 101 bp)
Process radtags	27 006 052 (9.3%)	Reads where no barcodes found
	17 203 327 (5.9%)	Reads where no RE site found
	403 627 (0.1%)	Low quality reads
ustacks	162 546 729	Reads remaining using -m 5
cstacks	126 822	Number of loci final catalog contains
sstacks	285	247.9 query loci
	2542	257.5 query loci
	622	257.8 query loci
	3091	WC2_rep1a query loci
	2334	WC1.7 query loci
	1242	WC1.12 query loci
Tsv2bam	225	247.9 matched sample loci to catalog loci
	2165	257.5 matched sample loci to catalog loci
	520	257.8 matched sample loci to catalog loci
	2627	WC2_rep1a matched sample loci to catalog loci
	1961	WC1.7 matched sample loci to catalog loci
	1051	WC1.12 matched sample loci to catalog loci
gstacks	123778	Genotyped loci
Populations	122275	Loci removed due to not meeting –r 0.8 and –p 5
	1503	Initial loci kept
	113480	Initial variant sites kept
	1054	Final loci kept (loci with 0 snps removed; monomorphic loci)
	2499 (haps) | 1054 (single snps)	Final variant sites kept

## Sheet: Table S3
Table S3. The missingness reported on a per-individual basis. The dataset consisted of 983 loci with 2,115 SNPs. Missingness per individual was calculated using VCFTOOLS v0.1.14 function '--missing-indv'.
Individual	Number SNPs unaccounted for	Frequency
01.1	49	0.0231678
01.11	20	0.00945626
01.12	34	0.0160757
01.13	37	0.0174941
01.14	16	0.00756501
01.3	73	0.0345154
01.4	45	0.0212766
01.9	23	0.0108747
02.10	299	0.141371
02.12	41	0.0193853
02.14	51	0.0241135
02.15	56	0.0264775
02.2	40	0.0189125
02.3	96	0.0453901
02.4	84	0.0397163
02.5	30	0.0141844
02.6	27	0.012766
02.7	46	0.0217494
03.10	35	0.0165485
03.12	21	0.00992908
03.13	30	0.0141844
03.14	130	0.0614657
03.2	63	0.0297872
03.4	50	0.0236407
03.5	48	0.022695
04.1	48	0.022695
04.12	36	0.0170213
04.14	35	0.0165485
04.15	29	0.0137116
04.2	54	0.0255319
04.3	39	0.0184397
04.4	30	0.0141844
04.5	34	0.0160757
04.6	13	0.00614657
04.7	357	0.168794
04.9	31	0.0146572
247.11	19	0.00898345
247.13	429	0.202837
247.2	25	0.0118203
247.3	40	0.0189125
247.4	40	0.0189125
247.5	35	0.0165485
247.6	546	0.258156
257.1	29	0.0137116
257.11	15	0.0070922
257.13	182	0.086052
257.14	24	0.0113475
257.15	22	0.0104019
257.2	25	0.0118203
257.4	40	0.0189125
257.6	18	0.00851064
269.14	64	0.03026
269.15	27	0.012766
269.20	202	0.0955083
269.21	34	0.0160757
269.22	48	0.022695
269.26	44	0.0208038
269.8	44	0.0208038
269.9	31	0.0146572
299.1	19	0.00898345
299.12	30	0.0141844
299.15	37	0.0174941
299.16	34	0.0160757
299.18	15	0.0070922
299.20	22	0.0104019
299.4	76	0.0359338
299.5	20	0.00945626
299.8	24	0.0113475
WC1.10	26	0.0122931
WC1.14	59	0.027896
WC1.2	42	0.0198582
WC1.3	54	0.0255319
WC1.6	11	0.00520095
WC1.8	388	0.183452
WC2.1	44	0.0208038
WC2.11	31	0.0146572
WC2.13	26	0.0122931
WC2.14	69	0.0326241
WC2.2	43	0.020331
WC2.3	27	0.012766
WC2.5	22	0.0104019
WC2.6	38	0.0179669
WC2.7	44	0.0208038
WC2.8	199	0.0940898
WC2_rep1b	40	0.0189125
WC2_rep2a	29	0.0137116

## Sheet: Table S4
Table S4. The missingness reported on a per-site basis, inclusive of all 86 individuals that were retained after STACKS v2.4 filtering. Calculated using VCFTOOLS v0.1.14 function '--missing-site'.
Locus	SNP Position	Number of individuals the locus was not identified in	Frequency
27	26	4	0.0465116
27	28	4	0.0465116
28	46	1	0.0116279
53	8	3	0.0348837
53	46	3	0.0348837
53	64	2	0.0232558
53	74	3	0.0348837
86	23	0	0
86	72	0	0
189	34	0	0
189	44	0	0
189	52	0	0
189	69	0	0
200	10	7	0.0813953
200	28	7	0.0813953
200	34	7	0.0813953
229	13	1	0.0116279
229	15	1	0.0116279
229	66	1	0.0116279
235	35	4	0.0465116
235	39	4	0.0465116
253	72	0	0
310	49	0	0
310	75	1	0.0116279
327	65	0	0
330	47	1	0.0116279
337	12	0	0
337	49	0	0
337	62	0	0
364	25	1	0.0116279
364	27	1	0.0116279
376	35	2	0.0232558
386	52	8	0.0930233
386	69	8	0.0930233
393	41	0	0
393	48	0	0
393	65	0	0
401	15	1	0.0116279
401	23	1	0.0116279
401	29	2	0.0232558
401	62	0	0
401	66	0	0
411	69	7	0.0813953
426	17	1	0.0116279
426	30	9	0.104651
427	11	0	0
427	29	0	0
434	44	0	0
461	49	6	0.0697674
461	65	6	0.0697674
461	71	6	0.0697674
469	35	0	0
469	66	0	0
493	38	1	0.0116279
496	22	0	0
496	58	0	0
496	59	0	0
496	69	0	0
524	16	3	0.0348837
524	35	3	0.0348837
524	59	3	0.0348837
548	30	0	0
568	32	9	0.104651
568	55	9	0.104651
606	30	1	0.0116279
609	26	6	0.0697674
609	47	6	0.0697674
609	52	7	0.0813953
609	54	6	0.0697674
609	69	8	0.0930233
612	27	0	0
612	49	0	0
612	70	0	0
634	12	3	0.0348837
634	49	3	0.0348837
640	20	0	0
646	38	0	0
646	61	0	0
646	64	0	0
667	71	2	0.0232558
678	30	0	0
689	25	1	0.0116279
689	32	3	0.0348837
689	63	3	0.0348837
689	66	1	0.0116279
695	36	1	0.0116279
699	46	3	0.0348837
699	73	4	0.0465116
713	7	0	0
713	34	0	0
713	38	1	0.0116279
713	45	0	0
713	61	0	0
716	16	0	0
728	63	3	0.0348837
734	36	0	0
760	48	0	0
760	60	0	0
807	41	0	0
837	11	6	0.0697674
837	29	3	0.0348837
837	67	7	0.0813953
874	63	2	0.0232558
888	20	11	0.127907
888	45	12	0.139535
888	57	11	0.127907
888	69	11	0.127907
907	7	2	0.0232558
907	11	2	0.0232558
907	71	2	0.0232558
960	17	0	0
987	30	4	0.0465116
987	45	1	0.0116279
987	46	0	0
987	68	1	0.0116279
993	63	4	0.0465116
993	66	4	0.0465116
993	67	5	0.0581395
994	15	2	0.0232558
994	19	2	0.0232558
1009	54	2	0.0232558
1029	28	5	0.0581395
1066	42	0	0
1066	61	0	0
1097	47	1	0.0116279
1119	34	0	0
1132	64	0	0
1153	44	3	0.0348837
1153	72	3	0.0348837
1184	15	1	0.0116279
1184	24	1	0.0116279
1184	26	1	0.0116279
1184	45	1	0.0116279
1186	59	0	0
1193	30	0	0
1193	56	0	0
1209	7	0	0
1213	16	1	0.0116279
1213	46	1	0.0116279
1243	15	14	0.162791
1247	13	1	0.0116279
1247	14	1	0.0116279
1247	17	1	0.0116279
1247	46	1	0.0116279
1247	52	1	0.0116279
1301	8	3	0.0348837
1301	17	3	0.0348837
1301	19	3	0.0348837
1301	28	3	0.0348837
1305	62	14	0.162791
1311	24	9	0.104651
1311	61	9	0.104651
1311	70	9	0.104651
1311	72	9	0.104651
1311	73	9	0.104651
1320	52	0	0
1324	27	3	0.0348837
1324	65	3	0.0348837
1327	32	7	0.0813953
1327	48	7	0.0813953
1347	21	2	0.0232558
1347	49	2	0.0232558
1347	63	2	0.0232558
1347	65	2	0.0232558
1376	19	1	0.0116279
1376	34	1	0.0116279
1376	70	0	0
1376	72	0	0
1377	37	2	0.0232558
1379	27	2	0.0232558
1379	65	2	0.0232558
1392	8	6	0.0697674
1392	54	6	0.0697674
1392	71	6	0.0697674
1397	68	2	0.0232558
1397	71	2	0.0232558
1405	11	0	0
1405	54	0	0
1405	58	0	0
1405	65	0	0
1415	53	0	0
1463	7	2	0.0232558
1463	11	2	0.0232558
1463	46	2	0.0232558
1466	33	0	0
1466	34	0	0
1466	66	0	0
1497	37	1	0.0116279
1497	59	2	0.0232558
1497	72	0	0
1499	38	2	0.0232558
1529	20	4	0.0465116
1529	71	4	0.0465116
1529	72	5	0.0581395
1534	64	4	0.0465116
1535	18	2	0.0232558
1535	59	2	0.0232558
1546	25	1	0.0116279
1552	13	0	0
1556	10	3	0.0348837
1556	27	3	0.0348837
1562	13	0	0
1562	61	0	0
1562	68	0	0
1569	27	10	0.116279
1577	8	0	0
1577	14	0	0
1577	35	0	0
1577	46	0	0
1633	13	0	0
1633	26	0	0
1633	56	0	0
1639	34	0	0
1664	19	1	0.0116279
1666	10	0	0
1666	55	0	0
1669	46	0	0
1672	38	0	0
1672	39	0	0
1672	43	0	0
1672	56	0	0
1714	51	0	0
1714	56	0	0
1714	57	0	0
1714	59	0	0
1723	10	6	0.0697674
1723	16	2	0.0232558
1723	19	2	0.0232558
1723	31	5	0.0581395
1723	43	3	0.0348837
1725	7	6	0.0697674
1725	22	6	0.0697674
1726	18	2	0.0232558
1726	49	2	0.0232558
1819	9	0	0
1832	10	3	0.0348837
1832	49	3	0.0348837
1852	25	2	0.0232558
1852	26	2	0.0232558
1853	64	0	0
1858	11	9	0.104651
1895	36	10	0.116279
1895	39	10	0.116279
1897	27	0	0
1905	12	1	0.0116279
1908	18	0	0
1908	25	0	0
1908	35	0	0
1908	57	0	0
1908	70	0	0
1920	32	2	0.0232558
1920	46	2	0.0232558
1932	15	1	0.0116279
1934	31	0	0
1934	33	0	0
1942	21	0	0
1942	41	0	0
1949	11	1	0.0116279
1949	21	1	0.0116279
1949	25	0	0
1949	33	0	0
1949	70	0	0
1974	28	0	0
1984	41	7	0.0813953
1984	43	7	0.0813953
1989	28	6	0.0697674
2016	15	0	0
2016	63	0	0
2018	41	0	0
2061	28	9	0.104651
2062	74	6	0.0697674
2105	61	3	0.0348837
2109	23	5	0.0581395
2126	64	1	0.0116279
2126	65	1	0.0116279
2173	45	0	0
2178	33	1	0.0116279
2178	58	1	0.0116279
2179	28	5	0.0581395
2179	33	5	0.0581395
2179	51	5	0.0581395
2183	7	4	0.0465116
2183	33	4	0.0465116
2183	51	4	0.0465116
2183	57	4	0.0465116
2183	72	4	0.0465116
2187	18	0	0
2188	26	0	0
2188	37	0	0
2196	41	2	0.0232558
2196	54	0	0
2196	65	2	0.0232558
2197	64	1	0.0116279
2199	18	1	0.0116279
2199	56	1	0.0116279
2199	63	1	0.0116279
2206	15	2	0.0232558
2206	64	2	0.0232558
2206	68	2	0.0232558
2206	71	2	0.0232558
2216	13	0	0
2216	28	0	0
2224	20	0	0
2224	21	1	0.0116279
2224	23	1	0.0116279
2229	11	0	0
2229	42	0	0
2239	17	1	0.0116279
2239	21	1	0.0116279
2239	73	1	0.0116279
2241	41	13	0.151163
2241	55	13	0.151163
2250	64	0	0
2262	10	0	0
2262	30	0	0
2262	46	0	0
2262	54	0	0
2266	16	10	0.116279
2278	12	5	0.0581395
2278	17	5	0.0581395
2278	47	5	0.0581395
2278	55	5	0.0581395
2278	64	5	0.0581395
2285	58	1	0.0116279
2290	7	2	0.0232558
2290	48	1	0.0116279
2290	53	1	0.0116279
2290	62	2	0.0232558
2290	71	1	0.0116279
2293	17	8	0.0930233
2293	63	8	0.0930233
2296	19	0	0
2296	22	0	0
2302	26	3	0.0348837
2306	27	0	0
2313	70	12	0.139535
2316	25	2	0.0232558
2322	36	0	0
2322	48	0	0
2322	49	0	0
2328	15	0	0
2328	16	0	0
2335	53	0	0
2340	19	0	0
2340	46	0	0
2340	58	0	0
2342	11	2	0.0232558
2342	30	1	0.0116279
2342	38	2	0.0232558
2342	62	1	0.0116279
2353	29	6	0.0697674
2355	19	2	0.0232558
2372	45	1	0.0116279
2372	54	1	0.0116279
2372	72	1	0.0116279
2386	32	0	0
2386	59	0	0
2388	11	12	0.139535
2388	56	12	0.139535
2392	39	0	0
2392	42	0	0
2398	11	2	0.0232558
2409	9	0	0
2409	51	0	0
2413	56	4	0.0465116
2420	28	6	0.0697674
2424	40	1	0.0116279
2424	41	1	0.0116279
2425	11	7	0.0813953
2425	24	7	0.0813953
2425	29	7	0.0813953
2428	12	0	0
2428	41	0	0
2429	14	2	0.0232558
2429	28	2	0.0232558
2429	70	2	0.0232558
2432	19	0	0
2434	68	0	0
2442	44	5	0.0581395
2456	18	1	0.0116279
2456	36	1	0.0116279
2456	65	1	0.0116279
2456	70	1	0.0116279
2459	47	3	0.0348837
2461	35	0	0
2461	43	0	0
2461	66	0	0
2470	9	1	0.0116279
2470	10	1	0.0116279
2470	34	1	0.0116279
2477	21	0	0
2477	32	0	0
2477	50	0	0
2477	52	0	0
2487	15	2	0.0232558
2507	22	0	0
2507	36	0	0
2507	61	0	0
2516	7	2	0.0232558
2516	70	2	0.0232558
2518	67	2	0.0232558
2534	30	3	0.0348837
2534	34	1	0.0116279
2534	61	3	0.0348837
2541	56	2	0.0232558
2545	27	0	0
2545	30	0	0
2555	26	0	0
2555	70	1	0.0116279
2555	71	1	0.0116279
2564	10	5	0.0581395
2564	56	5	0.0581395
2574	74	0	0
2582	18	0	0
2582	61	0	0
2582	63	0	0
2589	50	0	0
2596	26	0	0
2602	21	3	0.0348837
2605	17	3	0.0348837
2608	47	2	0.0232558
2612	12	3	0.0348837
2612	26	3	0.0348837
2612	41	2	0.0232558
2614	30	5	0.0581395
2614	54	5	0.0581395
2615	7	1	0.0116279
2615	43	1	0.0116279
2618	12	2	0.0232558
2618	63	2	0.0232558
2618	66	2	0.0232558
2618	67	2	0.0232558
2618	71	2	0.0232558
2623	18	0	0
2625	64	5	0.0581395
2628	62	0	0
2636	14	8	0.0930233
2636	25	8	0.0930233
2645	16	5	0.0581395
2645	20	4	0.0465116
2645	39	4	0.0465116
2651	19	5	0.0581395
2656	29	1	0.0116279
2656	46	1	0.0116279
2660	7	4	0.0465116
2660	13	3	0.0348837
2660	21	4	0.0465116
2660	37	3	0.0348837
2660	51	3	0.0348837
2664	35	0	0
2664	37	0	0
2664	48	0	0
2668	20	0	0
2668	25	6	0.0697674
2668	27	1	0.0116279
2668	31	2	0.0232558
2668	63	3	0.0348837
2669	31	0	0
2673	9	0	0
2673	55	0	0
2676	43	5	0.0581395
2676	56	5	0.0581395
2682	7	0	0
2682	10	0	0
2682	29	0	0
2686	58	2	0.0232558
2689	13	5	0.0581395
2689	34	5	0.0581395
2689	73	5	0.0581395
2693	35	7	0.0813953
2706	13	2	0.0232558
2706	30	2	0.0232558
2706	33	2	0.0232558
2706	40	2	0.0232558
2713	15	8	0.0930233
2713	31	8	0.0930233
2713	40	8	0.0930233
2713	74	8	0.0930233
2731	49	0	0
2732	25	1	0.0116279
2732	32	1	0.0116279
2732	34	1	0.0116279
2738	16	9	0.104651
2738	18	9	0.104651
2738	55	9	0.104651
2744	54	12	0.139535
2749	9	5	0.0581395
2769	64	0	0
2773	26	1	0.0116279
2773	28	0	0
2773	29	0	0
2773	33	4	0.0465116
2773	55	4	0.0465116
2778	48	1	0.0116279
2778	55	1	0.0116279
2780	25	0	0
2780	32	0	0
2780	37	0	0
2780	39	0	0
2806	28	1	0.0116279
2806	29	1	0.0116279
2806	54	1	0.0116279
2808	41	0	0
2808	68	0	0
2813	33	0	0
2818	35	0	0
2834	12	9	0.104651
2834	19	9	0.104651
2834	47	9	0.104651
2834	49	9	0.104651
2834	60	9	0.104651
2839	38	0	0
2839	57	0	0
2840	16	5	0.0581395
2840	39	5	0.0581395
2840	61	5	0.0581395
2847	45	0	0
2852	55	8	0.0930233
2852	72	8	0.0930233
2854	21	2	0.0232558
2864	38	0	0
2866	15	1	0.0116279
2868	43	0	0
2873	29	5	0.0581395
2873	49	5	0.0581395
2881	7	0	0
2891	47	3	0.0348837
2891	48	3	0.0348837
2891	54	3	0.0348837
2893	67	5	0.0581395
2904	26	1	0.0116279
2904	34	0	0
2904	56	1	0.0116279
2906	12	2	0.0232558
2906	14	2	0.0232558
2906	54	0	0
2909	31	10	0.116279
2909	36	10	0.116279
2909	70	10	0.116279
2918	68	2	0.0232558
2926	39	0	0
2926	48	0	0
2929	44	0	0
2929	45	0	0
2929	61	0	0
2930	42	0	0
2930	56	0	0
2933	39	4	0.0465116
2936	8	2	0.0232558
2956	21	1	0.0116279
2956	24	2	0.0232558
2956	51	2	0.0232558
2956	59	1	0.0116279
2959	33	0	0
2960	14	5	0.0581395
2960	58	5	0.0581395
2960	70	5	0.0581395
2961	11	3	0.0348837
2964	12	0	0
2965	12	2	0.0232558
2965	34	6	0.0697674
2965	37	6	0.0697674
2965	47	2	0.0232558
2977	48	1	0.0116279
3004	10	0	0
3004	11	0	0
3009	72	2	0.0232558
3016	7	0	0
3016	17	0	0
3016	63	0	0
3016	68	0	0
3016	74	0	0
3019	53	1	0.0116279
3019	58	1	0.0116279
3033	66	3	0.0348837
3033	71	3	0.0348837
3037	9	0	0
3037	11	0	0
3037	13	0	0
3042	36	4	0.0465116
3042	37	4	0.0465116
3046	48	0	0
3046	49	0	0
3056	10	3	0.0348837
3056	65	3	0.0348837
3056	67	3	0.0348837
3058	45	7	0.0813953
3071	36	0	0
3073	9	11	0.127907
3073	15	11	0.127907
3073	18	11	0.127907
3073	71	11	0.127907
3082	11	0	0
3082	53	0	0
3085	17	0	0
3085	44	0	0
3085	71	0	0
3089	38	1	0.0116279
3089	39	1	0.0116279
3107	18	8	0.0930233
3107	71	8	0.0930233
3111	28	9	0.104651
3125	36	0	0
3137	48	10	0.116279
3137	51	10	0.116279
3137	71	10	0.116279
3139	20	0	0
3139	55	0	0
3146	22	0	0
3146	59	0	0
3151	32	1	0.0116279
3151	64	1	0.0116279
3155	9	10	0.116279
3155	45	10	0.116279
3155	46	10	0.116279
3158	24	11	0.127907
3158	46	8	0.0930233
3158	47	11	0.127907
3158	68	8	0.0930233
3159	28	1	0.0116279
3159	54	1	0.0116279
3161	36	4	0.0465116
3161	37	2	0.0232558
3161	57	4	0.0465116
3161	68	2	0.0232558
3166	8	5	0.0581395
3166	18	1	0.0116279
3166	44	4	0.0465116
3166	45	2	0.0232558
3166	54	1	0.0116279
3170	44	0	0
3170	51	0	0
3170	68	0	0
3176	37	2	0.0232558
3176	40	2	0.0232558
3176	43	2	0.0232558
3176	44	2	0.0232558
3176	49	2	0.0232558
3182	16	7	0.0813953
3182	41	8	0.0930233
3183	40	6	0.0697674
3186	45	3	0.0348837
3186	63	3	0.0348837
3214	17	3	0.0348837
3214	22	2	0.0232558
3214	62	2	0.0232558
3221	13	1	0.0116279
3221	15	2	0.0232558
3221	47	1	0.0116279
3221	58	1	0.0116279
3221	73	2	0.0232558
3223	37	9	0.104651
3223	65	9	0.104651
3224	19	7	0.0813953
3224	74	7	0.0813953
3227	12	4	0.0465116
3227	15	3	0.0348837
3227	17	4	0.0465116
3227	52	2	0.0232558
3227	66	3	0.0348837
3248	30	0	0
3248	55	0	0
3248	73	0	0
3257	16	2	0.0232558
3257	20	2	0.0232558
3257	50	2	0.0232558
3263	8	7	0.0813953
3263	72	7	0.0813953
3265	17	2	0.0232558
3269	71	0	0
3273	15	1	0.0116279
3276	21	4	0.0465116
3276	32	3	0.0348837
3276	53	4	0.0465116
3281	31	5	0.0581395
3281	71	4	0.0465116
3281	74	7	0.0813953
3290	9	6	0.0697674
3290	66	6	0.0697674
3291	67	0	0
3292	7	0	0
3292	34	0	0
3295	33	3	0.0348837
3295	44	3	0.0348837
3295	61	3	0.0348837
3296	10	3	0.0348837
3296	59	2	0.0232558
3296	62	3	0.0348837
3303	65	0	0
3304	13	0	0
3304	57	0	0
3308	31	3	0.0348837
3318	34	4	0.0465116
3318	42	4	0.0465116
3320	45	11	0.127907
3321	15	1	0.0116279
3321	53	1	0.0116279
3321	62	1	0.0116279
3340	22	0	0
3340	67	0	0
3343	13	1	0.0116279
3344	8	0	0
3344	11	1	0.0116279
3344	59	0	0
3344	67	0	0
3344	70	0	0
3348	39	8	0.0930233
3356	10	0	0
3356	15	0	0
3356	35	0	0
3361	26	0	0
3361	49	0	0
3362	44	7	0.0813953
3362	53	7	0.0813953
3362	62	1	0.0116279
3363	49	2	0.0232558
3377	36	1	0.0116279
3377	40	1	0.0116279
3377	41	1	0.0116279
3377	66	1	0.0116279
3378	8	0	0
3378	18	7	0.0813953
3378	48	7	0.0813953
3378	57	0	0
3380	29	2	0.0232558
3380	53	2	0.0232558
3387	51	0	0
3387	73	0	0
3389	7	0	0
3389	43	0	0
3393	19	0	0
3395	9	1	0.0116279
3395	19	1	0.0116279
3395	20	1	0.0116279
3395	26	1	0.0116279
3395	27	1	0.0116279
3410	25	0	0
3410	26	0	0
3410	61	0	0
3426	8	1	0.0116279
3426	44	1	0.0116279
3426	71	1	0.0116279
3427	10	0	0
3427	24	0	0
3427	37	0	0
3427	39	0	0
3442	33	1	0.0116279
3442	36	1	0.0116279
3442	60	1	0.0116279
3446	25	4	0.0465116
3446	29	4	0.0465116
3459	42	3	0.0348837
3459	52	3	0.0348837
3461	14	0	0
3461	74	0	0
3463	11	0	0
3463	14	0	0
3463	42	0	0
3463	50	0	0
3464	22	5	0.0581395
3467	36	0	0
3467	64	0	0
3467	65	0	0
3469	61	0	0
3471	16	0	0
3471	25	0	0
3471	60	0	0
3473	15	9	0.104651
3473	22	2	0.0232558
3473	31	8	0.0930233
3473	56	8	0.0930233
3473	70	2	0.0232558
3480	8	0	0
3480	12	0	0
3480	18	0	0
3480	29	0	0
3481	44	7	0.0813953
3490	15	2	0.0232558
3490	53	1	0.0116279
3490	68	3	0.0348837
3498	11	5	0.0581395
3498	28	5	0.0581395
3498	40	8	0.0930233
3498	66	5	0.0581395
3521	21	0	0
3521	22	1	0.0116279
3521	24	0	0
3521	42	1	0.0116279
3522	65	1	0.0116279
3543	19	7	0.0813953
3543	59	6	0.0697674
3559	31	1	0.0116279
3559	32	1	0.0116279
3559	39	1	0.0116279
3559	47	1	0.0116279
3561	19	6	0.0697674
3561	49	6	0.0697674
3580	28	2	0.0232558
3580	46	2	0.0232558
3580	71	0	0
3594	56	4	0.0465116
3599	46	0	0
3599	47	0	0
3599	69	0	0
3602	15	7	0.0813953
3602	53	4	0.0465116
3602	64	8	0.0930233
3604	9	0	0
3604	21	0	0
3608	52	0	0
3615	70	3	0.0348837
3617	46	2	0.0232558
3617	53	2	0.0232558
3617	55	2	0.0232558
3624	41	5	0.0581395
3630	19	0	0
3630	52	0	0
3631	24	0	0
3631	27	3	0.0348837
3631	50	0	0
3631	63	3	0.0348837
3648	71	2	0.0232558
3652	20	2	0.0232558
3656	16	4	0.0465116
3656	17	4	0.0465116
3667	35	0	0
3668	8	1	0.0116279
3668	26	0	0
3668	32	0	0
3673	16	8	0.0930233
3673	33	8	0.0930233
3673	34	8	0.0930233
3676	31	9	0.104651
3676	42	9	0.104651
3676	49	9	0.104651
3687	7	6	0.0697674
3687	24	6	0.0697674
3692	59	0	0
3695	20	6	0.0697674
3695	21	6	0.0697674
3695	56	6	0.0697674
3695	58	6	0.0697674
3695	71	6	0.0697674
3699	35	4	0.0465116
3699	45	4	0.0465116
3705	33	2	0.0232558
3705	64	2	0.0232558
3705	72	2	0.0232558
3705	73	2	0.0232558
3709	40	1	0.0116279
3709	50	3	0.0348837
3709	59	1	0.0116279
3713	15	0	0
3713	20	0	0
3713	43	0	0
3713	53	0	0
3713	67	0	0
3740	43	0	0
3740	47	0	0
3740	69	0	0
3745	10	1	0.0116279
3745	25	1	0.0116279
3745	35	1	0.0116279
3746	11	0	0
3746	22	0	0
3746	34	0	0
3746	57	0	0
3751	16	2	0.0232558
3751	30	2	0.0232558
3751	53	2	0.0232558
3760	56	0	0
3760	72	0	0
3762	10	2	0.0232558
3762	34	2	0.0232558
3762	56	2	0.0232558
3762	62	2	0.0232558
3772	41	0	0
3772	42	0	0
3772	69	0	0
3779	49	0	0
3779	50	0	0
3779	53	0	0
3787	19	0	0
3787	25	0	0
3787	42	1	0.0116279
3787	46	1	0.0116279
3791	19	0	0
3791	40	0	0
3791	42	0	0
3791	58	0	0
3795	14	0	0
3795	19	0	0
3809	18	0	0
3809	50	0	0
3809	52	0	0
3818	43	3	0.0348837
3818	46	0	0
3818	68	3	0.0348837
3819	59	0	0
3822	7	2	0.0232558
3822	20	3	0.0348837
3822	44	2	0.0232558
3822	51	3	0.0348837
3834	11	1	0.0116279
3838	19	2	0.0232558
3838	29	1	0.0116279
3838	34	2	0.0232558
3838	62	1	0.0116279
3852	7	2	0.0232558
3852	17	2	0.0232558
3888	17	0	0
3903	9	0	0
3903	70	0	0
3906	43	1	0.0116279
3907	22	0	0
3907	61	0	0
3912	14	1	0.0116279
3913	8	1	0.0116279
3913	18	2	0.0232558
3913	60	2	0.0232558
3914	47	1	0.0116279
3914	66	1	0.0116279
3923	54	0	0
3927	32	0	0
3927	49	0	0
3927	56	0	0
3937	8	6	0.0697674
3937	26	6	0.0697674
3949	20	5	0.0581395
3949	50	5	0.0581395
3950	11	1	0.0116279
3950	22	1	0.0116279
3950	54	1	0.0116279
3954	14	0	0
3954	36	0	0
3957	18	3	0.0348837
3957	28	3	0.0348837
3957	65	3	0.0348837
3959	15	4	0.0465116
3959	17	4	0.0465116
3959	23	5	0.0581395
3959	43	5	0.0581395
3964	62	0	0
3966	47	2	0.0232558
3966	49	2	0.0232558
3966	66	2	0.0232558
3967	46	4	0.0465116
3967	51	4	0.0465116
3994	38	2	0.0232558
3994	43	1	0.0116279
3995	47	0	0
4000	25	0	0
4000	68	0	0
4011	12	3	0.0348837
4013	30	0	0
4013	44	0	0
4020	38	0	0
4020	42	0	0
4020	64	0	0
4021	10	5	0.0581395
4021	26	1	0.0116279
4021	52	3	0.0348837
4021	58	1	0.0116279
4022	18	2	0.0232558
4022	69	2	0.0232558
4031	48	0	0
4038	30	2	0.0232558
4038	52	2	0.0232558
4048	26	9	0.104651
4048	32	9	0.104651
4048	47	9	0.104651
4058	20	0	0
4058	24	0	0
4058	74	0	0
4068	25	0	0
4068	37	1	0.0116279
4068	39	1	0.0116279
4071	30	2	0.0232558
4071	49	2	0.0232558
4071	62	2	0.0232558
4079	40	1	0.0116279
4079	65	1	0.0116279
4079	74	1	0.0116279
4080	17	2	0.0232558
4082	20	1	0.0116279
4082	57	1	0.0116279
4082	60	0	0
4089	17	0	0
4089	32	0	0
4089	71	0	0
4098	46	1	0.0116279
4098	52	4	0.0465116
4098	59	2	0.0232558
4098	72	1	0.0116279
4109	7	0	0
4109	30	0	0
4113	54	0	0
4121	14	11	0.127907
4121	47	11	0.127907
4132	70	1	0.0116279
4136	39	3	0.0348837
4140	48	0	0
4140	64	0	0
4146	28	4	0.0465116
4147	10	7	0.0813953
4147	16	7	0.0813953
4147	17	7	0.0813953
4158	7	2	0.0232558
4158	63	2	0.0232558
4185	11	0	0
4185	16	0	0
4185	32	0	0
4185	55	0	0
4199	23	3	0.0348837
4199	30	3	0.0348837
4199	49	3	0.0348837
4199	54	3	0.0348837
4201	25	2	0.0232558
4201	54	2	0.0232558
4208	53	4	0.0465116
4210	43	0	0
4211	9	5	0.0581395
4213	14	1	0.0116279
4213	27	1	0.0116279
4213	47	1	0.0116279
4223	72	0	0
4225	36	10	0.116279
4225	52	10	0.116279
4227	13	5	0.0581395
4227	22	5	0.0581395
4227	37	5	0.0581395
4249	47	2	0.0232558
4250	36	6	0.0697674
4258	70	0	0
4270	45	0	0
4276	24	4	0.0465116
4276	52	5	0.0581395
4280	9	0	0
4280	60	0	0
4284	7	0	0
4284	47	0	0
4295	7	0	0
4295	31	2	0.0232558
4295	34	0	0
4295	70	2	0.0232558
4295	71	1	0.0116279
4297	14	6	0.0697674
4297	32	9	0.104651
4297	50	6	0.0697674
4300	10	0	0
4300	24	0	0
4304	44	7	0.0813953
4312	21	1	0.0116279
4312	24	1	0.0116279
4312	49	1	0.0116279
4320	18	3	0.0348837
4320	29	2	0.0232558
4320	36	4	0.0465116
4336	9	0	0
4342	37	4	0.0465116
4342	69	4	0.0465116
4347	61	1	0.0116279
4347	67	1	0.0116279
4348	9	0	0
4348	24	0	0
4348	34	0	0
4348	71	0	0
4375	30	2	0.0232558
4375	36	2	0.0232558
4375	66	2	0.0232558
4375	67	3	0.0348837
4392	68	1	0.0116279
4393	22	1	0.0116279
4393	46	1	0.0116279
4393	53	1	0.0116279
4406	7	1	0.0116279
4406	24	1	0.0116279
4406	38	1	0.0116279
4406	63	1	0.0116279
4436	7	0	0
4436	61	0	0
4441	14	0	0
4441	30	0	0
4461	12	9	0.104651
4461	49	9	0.104651
4469	25	0	0
4469	40	0	0
4470	61	3	0.0348837
4477	7	0	0
4482	50	2	0.0232558
4482	68	1	0.0116279
4482	70	1	0.0116279
4482	71	3	0.0348837
4484	41	5	0.0581395
4484	46	2	0.0232558
4484	65	5	0.0581395
4494	18	10	0.116279
4515	39	0	0
4526	23	0	0
4573	24	1	0.0116279
4573	36	1	0.0116279
4573	55	1	0.0116279
4573	65	1	0.0116279
4578	9	2	0.0232558
4578	55	2	0.0232558
4578	71	2	0.0232558
4654	16	2	0.0232558
4654	20	2	0.0232558
4656	54	4	0.0465116
4664	38	4	0.0465116
4664	59	4	0.0465116
4673	66	1	0.0116279
4686	19	0	0
4686	20	0	0
4712	42	9	0.104651
4732	24	0	0
4732	42	0	0
4741	27	1	0.0116279
4741	34	1	0.0116279
4741	37	0	0
4741	43	0	0
4741	45	0	0
4745	67	5	0.0581395
4752	37	0	0
4752	56	0	0
4752	71	0	0
4752	73	0	0
4767	33	9	0.104651
4767	39	10	0.116279
4767	43	9	0.104651
4767	46	9	0.104651
4767	61	9	0.104651
4771	21	2	0.0232558
4771	24	2	0.0232558
4771	31	2	0.0232558
4771	69	2	0.0232558
4786	29	6	0.0697674
4795	45	0	0
4804	31	0	0
4804	36	1	0.0116279
4804	40	1	0.0116279
4804	72	2	0.0232558
4822	23	8	0.0930233
4822	72	8	0.0930233
4825	19	2	0.0232558
4825	67	2	0.0232558
4908	41	0	0
4908	60	0	0
4908	68	0	0
4929	24	1	0.0116279
4929	56	1	0.0116279
4939	26	0	0
4979	30	0	0
4985	18	5	0.0581395
4985	70	5	0.0581395
5010	11	12	0.139535
5010	20	12	0.139535
5010	71	12	0.139535
5037	44	3	0.0348837
5081	19	0	0
5081	39	0	0
5100	61	8	0.0930233
5104	9	1	0.0116279
5104	24	1	0.0116279
5104	59	1	0.0116279
5106	34	2	0.0232558
5108	15	0	0
5108	25	0	0
5116	43	0	0
5132	8	0	0
5132	13	0	0
5132	32	0	0
5132	37	0	0
5146	16	0	0
5146	42	0	0
5147	47	0	0
5147	52	0	0
5153	7	0	0
5153	34	0	0
5171	56	3	0.0348837
5171	65	3	0.0348837
5187	17	1	0.0116279
5187	45	0	0
5187	71	1	0.0116279
5206	45	0	0
5238	39	9	0.104651
5238	55	9	0.104651
5239	49	1	0.0116279
5292	17	1	0.0116279
5292	32	1	0.0116279
5292	67	1	0.0116279
5297	16	0	0
5297	17	0	0
5297	19	0	0
5297	22	0	0
5297	30	0	0
5320	26	0	0
5323	21	0	0
5323	59	0	0
5323	60	0	0
5323	68	0	0
5331	41	0	0
5331	72	0	0
5366	38	0	0
5372	10	0	0
5372	22	0	0
5375	58	5	0.0581395
5375	62	5	0.0581395
5390	13	13	0.151163
5390	71	13	0.151163
5401	8	1	0.0116279
5401	61	1	0.0116279
5431	35	1	0.0116279
5431	38	1	0.0116279
5431	44	1	0.0116279
5442	44	1	0.0116279
5442	47	1	0.0116279
5442	51	1	0.0116279
5451	20	0	0
5451	24	0	0
5451	68	0	0
5453	8	2	0.0232558
5453	17	3	0.0348837
5453	23	4	0.0465116
5453	59	1	0.0116279
5464	37	2	0.0232558
5464	53	2	0.0232558
5464	54	2	0.0232558
5465	26	0	0
5465	39	0	0
5465	58	0	0
5499	15	2	0.0232558
5532	23	2	0.0232558
5532	35	2	0.0232558
5568	8	0	0
5568	9	0	0
5568	12	0	0
5590	32	1	0.0116279
5590	33	0	0
5604	21	1	0.0116279
5616	34	0	0
5616	52	0	0
5616	56	0	0
5633	66	1	0.0116279
5637	14	0	0
5637	47	0	0
5648	70	2	0.0232558
5669	39	3	0.0348837
5684	7	0	0
5684	12	0	0
5695	57	4	0.0465116
5695	67	4	0.0465116
5702	44	0	0
5702	46	0	0
5702	68	0	0
5732	27	0	0
5732	45	0	0
5758	13	0	0
5774	48	1	0.0116279
5774	63	1	0.0116279
5776	52	0	0
5786	45	0	0
5801	14	0	0
5809	67	1	0.0116279
5818	20	7	0.0813953
5831	36	2	0.0232558
5831	72	3	0.0348837
5857	19	3	0.0348837
5857	20	3	0.0348837
5857	50	3	0.0348837
5857	52	3	0.0348837
5872	13	0	0
5872	49	0	0
5872	52	0	0
5898	29	5	0.0581395
5907	33	6	0.0697674
5907	39	6	0.0697674
5909	17	1	0.0116279
5909	29	0	0
5909	66	0	0
5909	73	1	0.0116279
5916	29	0	0
5921	22	7	0.0813953
5921	24	7	0.0813953
5925	38	3	0.0348837
5925	45	3	0.0348837
5925	53	2	0.0232558
5925	74	2	0.0232558
5926	31	0	0
5926	32	0	0
5926	58	0	0
5929	66	6	0.0697674
5929	67	6	0.0697674
5930	23	0	0
5937	23	4	0.0465116
5937	35	4	0.0465116
5937	66	4	0.0465116
5947	68	7	0.0813953
5959	17	0	0
5959	39	0	0
5964	9	0	0
5964	34	0	0
5964	41	0	0
5973	15	3	0.0348837
5973	70	3	0.0348837
5974	36	3	0.0348837
5980	9	11	0.127907
5980	15	11	0.127907
5980	27	11	0.127907
5980	58	11	0.127907
5984	17	0	0
5984	26	0	0
5984	32	1	0.0116279
5984	55	0	0
5984	66	0	0
5985	73	2	0.0232558
5991	17	1	0.0116279
5991	18	1	0.0116279
5997	64	4	0.0465116
5997	65	5	0.0581395
5997	69	2	0.0232558
6001	38	0	0
6001	69	0	0
6017	50	0	0
6017	65	0	0
6025	42	3	0.0348837
6025	43	3	0.0348837
6025	64	3	0.0348837
6025	73	3	0.0348837
6027	67	1	0.0116279
6051	36	1	0.0116279
6061	61	0	0
6076	45	0	0
6076	68	0	0
6087	54	5	0.0581395
6107	41	0	0
6111	47	4	0.0465116
6111	60	0	0
6111	62	4	0.0465116
6114	43	6	0.0697674
6127	51	0	0
6127	60	0	0
6133	72	1	0.0116279
6137	22	0	0
6139	13	0	0
6139	21	0	0
6143	11	0	0
6143	20	0	0
6151	26	0	0
6156	22	4	0.0465116
6156	32	4	0.0465116
6156	48	1	0.0116279
6156	66	2	0.0232558
6174	19	1	0.0116279
6241	33	1	0.0116279
6241	66	1	0.0116279
6246	7	11	0.127907
6246	10	11	0.127907
6296	48	0	0
6302	7	2	0.0232558
6302	15	5	0.0581395
6302	56	5	0.0581395
6303	16	0	0
6303	17	0	0
6303	37	0	0
6303	74	0	0
6308	55	0	0
6344	61	0	0
6347	17	0	0
6374	10	0	0
6374	54	0	0
6374	64	0	0
6404	31	0	0
6408	19	0	0
6408	42	0	0
6430	47	8	0.0930233
6430	72	8	0.0930233
6444	11	0	0
6444	25	0	0
6444	47	0	0
6469	21	0	0
6469	35	0	0
6469	73	0	0
6472	12	6	0.0697674
6472	69	6	0.0697674
6483	38	0	0
6483	74	0	0
6506	9	0	0
6506	27	0	0
6506	31	0	0
6514	40	5	0.0581395
6514	46	5	0.0581395
6514	67	5	0.0581395
6522	7	1	0.0116279
6522	22	1	0.0116279
6522	36	1	0.0116279
6522	67	1	0.0116279
6537	16	0	0
6537	33	0	0
6537	66	0	0
6546	11	0	0
6546	26	0	0
6549	28	2	0.0232558
6549	49	2	0.0232558
6551	63	0	0
6556	17	0	0
6576	7	1	0.0116279
6576	21	1	0.0116279
6576	48	0	0
6576	52	2	0.0232558
6583	9	0	0
6583	41	0	0
6603	18	2	0.0232558
6603	19	2	0.0232558
6603	25	2	0.0232558
6603	61	2	0.0232558
6631	32	2	0.0232558
6631	71	2	0.0232558
6638	45	0	0
6638	59	0	0
6645	20	2	0.0232558
6645	25	2	0.0232558
6658	11	6	0.0697674
6658	47	4	0.0465116
6663	51	7	0.0813953
6663	68	7	0.0813953
6663	69	7	0.0813953
6663	71	7	0.0813953
6663	74	7	0.0813953
6668	13	2	0.0232558
6668	29	2	0.0232558
6668	40	2	0.0232558
6668	47	2	0.0232558
6676	41	1	0.0116279
6694	25	0	0
6694	45	1	0.0116279
6702	20	0	0
6715	38	1	0.0116279
6715	50	1	0.0116279
6715	53	1	0.0116279
6742	7	1	0.0116279
6742	64	1	0.0116279
6770	48	2	0.0232558
6770	60	2	0.0232558
6770	66	2	0.0232558
6771	31	4	0.0465116
6789	9	3	0.0348837
6789	16	3	0.0348837
6798	49	7	0.0813953
6811	22	7	0.0813953
6811	27	7	0.0813953
6811	60	7	0.0813953
6811	65	7	0.0813953
6815	36	0	0
6815	72	0	0
6826	27	1	0.0116279
6880	34	1	0.0116279
6880	71	1	0.0116279
6885	9	2	0.0232558
6888	47	1	0.0116279
6918	14	0	0
6918	45	0	0
6918	48	0	0
6918	72	0	0
6928	12	1	0.0116279
6928	41	1	0.0116279
6928	45	1	0.0116279
6945	57	1	0.0116279
6945	72	1	0.0116279
6973	26	0	0
6973	41	0	0
6981	54	8	0.0930233
6981	64	8	0.0930233
6981	73	9	0.104651
6983	21	2	0.0232558
6983	48	2	0.0232558
6983	60	2	0.0232558
6988	34	1	0.0116279
7006	31	5	0.0581395
7006	44	5	0.0581395
7007	72	9	0.104651
7007	74	9	0.104651
7040	53	0	0
7051	13	0	0
7051	43	0	0
7051	52	0	0
7060	45	0	0
7060	51	0	0
7060	70	0	0
7067	10	9	0.104651
7067	69	9	0.104651
7073	32	3	0.0348837
7080	14	0	0
7080	18	0	0
7093	39	0	0
7102	25	6	0.0697674
7102	43	5	0.0581395
7102	52	5	0.0581395
7107	58	0	0
7108	40	8	0.0930233
7113	46	1	0.0116279
7113	67	1	0.0116279
7113	72	1	0.0116279
7116	59	4	0.0465116
7130	30	3	0.0348837
7130	37	3	0.0348837
7130	48	3	0.0348837
7130	53	3	0.0348837
7134	14	2	0.0232558
7134	17	5	0.0581395
7134	28	2	0.0232558
7134	48	2	0.0232558
7134	73	4	0.0465116
7140	60	9	0.104651
7140	70	0	0
7140	71	9	0.104651
7154	7	0	0
7154	49	1	0.0116279
7154	70	0	0
7154	72	1	0.0116279
7165	32	0	0
7165	46	0	0
7174	36	0	0
7174	41	2	0.0232558
7174	44	2	0.0232558
7174	59	1	0.0116279
7185	37	3	0.0348837
7185	39	3	0.0348837
7185	40	0	0
7185	43	0	0
7205	36	1	0.0116279
7207	62	0	0
7229	9	0	0
7235	58	0	0
7236	63	0	0
7248	12	1	0.0116279
7261	41	8	0.0930233
7271	22	10	0.116279
7271	38	10	0.116279
7271	55	10	0.116279
7271	61	10	0.116279
7271	62	10	0.116279
7321	33	3	0.0348837
7321	48	3	0.0348837
7321	60	3	0.0348837
7327	26	3	0.0348837
7346	31	10	0.116279
7365	21	0	0
7365	60	0	0
7367	28	0	0
7391	27	0	0
7414	16	4	0.0465116
7418	59	6	0.0697674
7421	8	5	0.0581395
7421	11	4	0.0465116
7421	14	5	0.0581395
7421	22	4	0.0465116
7421	37	4	0.0465116
7422	19	5	0.0581395
7422	22	5	0.0581395
7422	23	5	0.0581395
7422	31	5	0.0581395
7425	15	0	0
7426	60	1	0.0116279
7429	26	0	0
7435	36	5	0.0581395
7435	69	5	0.0581395
7444	24	6	0.0697674
7444	33	6	0.0697674
7444	43	6	0.0697674
7448	29	6	0.0697674
7448	34	7	0.0813953
7448	35	7	0.0813953
7448	42	6	0.0697674
7457	28	3	0.0348837
7457	38	3	0.0348837
7457	53	3	0.0348837
7470	37	3	0.0348837
7470	42	3	0.0348837
7470	48	3	0.0348837
7471	29	0	0
7471	43	0	0
7479	33	0	0
7489	46	0	0
7489	60	0	0
7489	70	0	0
7494	11	0	0
7494	71	0	0
7505	27	8	0.0930233
7508	30	0	0
7508	50	0	0
7508	59	0	0
7512	21	0	0
7512	36	0	0
7514	53	1	0.0116279
7522	34	5	0.0581395
7522	62	5	0.0581395
7531	42	0	0
7546	30	1	0.0116279
7549	52	0	0
7556	41	0	0
7556	68	0	0
7556	71	0	0
7556	74	0	0
7568	21	0	0
7568	48	0	0
7568	52	0	0
7568	57	0	0
7571	72	0	0
7576	67	0	0
7579	51	2	0.0232558
7579	53	2	0.0232558
7579	70	2	0.0232558
7585	29	4	0.0465116
7593	13	1	0.0116279
7593	24	1	0.0116279
7593	43	1	0.0116279
7593	64	1	0.0116279
7601	23	1	0.0116279
7601	42	1	0.0116279
7615	19	3	0.0348837
7615	25	3	0.0348837
7615	36	3	0.0348837
7615	60	3	0.0348837
7619	16	1	0.0116279
7619	40	0	0
7619	57	0	0
7633	22	0	0
7634	39	0	0
7636	33	1	0.0116279
7636	35	1	0.0116279
7649	18	1	0.0116279
7649	29	1	0.0116279
7649	38	1	0.0116279
7649	48	1	0.0116279
7650	53	0	0
7650	63	0	0
7663	15	0	0
7673	71	1	0.0116279
7673	72	1	0.0116279
7675	16	4	0.0465116
7675	34	4	0.0465116
7675	35	4	0.0465116
7675	73	4	0.0465116
7676	13	0	0
7676	28	3	0.0348837
7676	46	3	0.0348837
7676	64	1	0.0116279
7678	21	5	0.0581395
7678	30	5	0.0581395
7678	51	3	0.0348837
7702	13	10	0.116279
7702	34	9	0.104651
7709	15	6	0.0697674
7709	29	6	0.0697674
7709	57	6	0.0697674
7709	60	6	0.0697674
7709	70	6	0.0697674
7718	48	11	0.127907
7718	73	11	0.127907
7729	43	7	0.0813953
7729	52	7	0.0813953
7756	15	7	0.0813953
7759	65	0	0
7760	15	10	0.116279
7760	37	10	0.116279
7760	48	10	0.116279
7760	54	10	0.116279
7773	35	0	0
7779	10	6	0.0697674
7779	48	7	0.0813953
7779	70	6	0.0697674
7791	11	0	0
7791	30	0	0
7797	10	1	0.0116279
7797	37	3	0.0348837
7797	45	2	0.0232558
7797	63	3	0.0348837
7797	71	1	0.0116279
7803	34	1	0.0116279
7803	51	1	0.0116279
7812	17	0	0
7812	46	0	0
7812	59	0	0
7815	22	8	0.0930233
7815	42	8	0.0930233
7815	74	8	0.0930233
7821	67	1	0.0116279
7826	15	1	0.0116279
7830	19	0	0
7830	64	0	0
7841	10	1	0.0116279
7841	18	1	0.0116279
7843	12	1	0.0116279
7843	73	1	0.0116279
7844	34	1	0.0116279
7844	35	1	0.0116279
7848	14	5	0.0581395
7848	52	6	0.0697674
7848	56	5	0.0581395
7848	64	5	0.0581395
7852	15	10	0.116279
7852	42	10	0.116279
7852	58	10	0.116279
7856	67	0	0
7864	25	9	0.104651
7864	52	9	0.104651
7868	62	3	0.0348837
7871	20	3	0.0348837
7872	31	0	0
7872	38	0	0
7872	52	0	0
7872	60	0	0
7875	12	4	0.0465116
7875	38	4	0.0465116
7878	12	4	0.0465116
7878	35	4	0.0465116
7878	46	4	0.0465116
7886	24	0	0
7886	26	0	0
7886	28	0	0
7893	20	5	0.0581395
7893	65	5	0.0581395
7897	10	6	0.0697674
7897	18	6	0.0697674
7897	56	6	0.0697674
7898	68	0	0
7907	21	0	0
7907	24	0	0
7907	65	0	0
7913	38	1	0.0116279
7913	69	1	0.0116279
7918	14	0	0
7918	33	0	0
7918	51	0	0
7918	56	0	0
7924	14	3	0.0348837
7924	32	3	0.0348837
7928	63	7	0.0813953
7930	13	0	0
7931	8	7	0.0813953
7931	24	7	0.0813953
7931	26	7	0.0813953
7931	51	7	0.0813953
7931	72	7	0.0813953
7936	33	0	0
7936	34	0	0
7937	38	0	0
7937	47	0	0
7969	9	2	0.0232558
7983	32	2	0.0232558
7984	7	1	0.0116279
7984	34	1	0.0116279
7984	60	1	0.0116279
7986	51	1	0.0116279
7986	52	1	0.0116279
7989	52	0	0
7989	66	1	0.0116279
7989	71	1	0.0116279
7990	50	7	0.0813953
7990	69	8	0.0930233
7994	52	2	0.0232558
7994	69	2	0.0232558
7995	45	2	0.0232558
7997	28	8	0.0930233
7998	55	0	0
8012	7	2	0.0232558
8012	10	2	0.0232558
8015	12	1	0.0116279
8015	36	1	0.0116279
8015	43	1	0.0116279
8016	30	3	0.0348837
8018	24	1	0.0116279
8018	27	1	0.0116279
8030	45	3	0.0348837
8030	61	3	0.0348837
8030	63	1	0.0116279
8030	64	3	0.0348837
8041	14	3	0.0348837
8041	25	3	0.0348837
8048	12	0	0
8048	39	0	0
8048	49	0	0
8048	57	0	0
8049	7	2	0.0232558
8049	16	2	0.0232558
8051	55	0	0
8058	33	0	0
8058	72	0	0
8059	54	7	0.0813953
8059	67	8	0.0930233
8060	11	0	0
8060	12	1	0.0116279
8060	21	1	0.0116279
8060	45	0	0
8067	25	1	0.0116279
8067	63	1	0.0116279
8070	67	10	0.116279
8070	68	10	0.116279
8077	56	0	0
8080	23	9	0.104651
8080	63	9	0.104651
8082	66	7	0.0813953
8082	69	7	0.0813953
8085	67	1	0.0116279
8117	31	2	0.0232558
8117	36	2	0.0232558
8117	54	2	0.0232558
8132	57	0	0
8137	72	0	0
8142	17	0	0
8142	69	0	0
8155	28	3	0.0348837
8155	43	3	0.0348837
8155	55	1	0.0116279
8156	23	0	0
8166	45	11	0.127907
8175	13	1	0.0116279
8188	32	2	0.0232558
8188	57	2	0.0232558
8188	72	2	0.0232558
8195	14	5	0.0581395
8195	56	5	0.0581395
8195	60	5	0.0581395
8195	74	6	0.0697674
8211	72	10	0.116279
8211	73	10	0.116279
8214	50	0	0
8214	55	0	0
8239	30	5	0.0581395
8294	28	1	0.0116279
8294	29	1	0.0116279
8295	11	0	0
8295	60	0	0
8302	15	6	0.0697674
8309	16	1	0.0116279
8309	21	1	0.0116279
8309	32	1	0.0116279
8326	50	12	0.139535
8326	74	12	0.139535
8338	43	5	0.0581395
8404	9	0	0
8404	12	0	0
8404	33	1	0.0116279
8404	55	0	0
8404	57	1	0.0116279
8440	37	4	0.0465116
8440	69	4	0.0465116
8448	8	0	0
8448	65	1	0.0116279
8460	14	1	0.0116279
8460	59	1	0.0116279
8460	66	1	0.0116279
8466	34	0	0
8466	37	0	0
8466	55	0	0
8469	18	1	0.0116279
8495	11	3	0.0348837
8495	41	3	0.0348837
8499	44	0	0
8514	39	1	0.0116279
8514	56	1	0.0116279
8518	12	4	0.0465116
8545	38	0	0
8547	62	13	0.151163
8551	22	1	0.0116279
8559	25	0	0
8559	26	0	0
8559	29	0	0
8559	46	0	0
8622	69	5	0.0581395
8639	20	10	0.116279
8639	21	10	0.116279
8639	43	10	0.116279
8639	51	10	0.116279
8639	67	10	0.116279
8645	8	4	0.0465116
8645	28	4	0.0465116
8645	40	4	0.0465116
8648	9	4	0.0465116
8648	51	3	0.0348837
8650	42	0	0
8651	31	0	0
8657	24	0	0
8672	59	3	0.0348837
8672	66	3	0.0348837
8672	67	3	0.0348837
8672	68	3	0.0348837
8682	25	0	0
8696	8	2	0.0232558
8696	72	2	0.0232558
8697	65	0	0
8704	62	0	0
8705	45	2	0.0232558
8705	58	2	0.0232558
8711	23	2	0.0232558
8711	71	2	0.0232558
8743	20	2	0.0232558
8743	74	2	0.0232558
8747	34	9	0.104651
8747	42	9	0.104651
8762	7	0	0
8762	27	0	0
8762	45	0	0
8772	35	0	0
8772	42	0	0
8787	37	0	0
8787	54	0	0
8795	12	0	0
8795	14	0	0
8807	19	11	0.127907
8818	20	0	0
8825	9	0	0
8832	71	3	0.0348837
8899	45	4	0.0465116
8899	56	3	0.0348837
8918	28	2	0.0232558
8918	32	2	0.0232558
8918	51	2	0.0232558
8918	57	2	0.0232558
8922	13	1	0.0116279
8927	32	5	0.0581395
8939	29	1	0.0116279
8943	19	5	0.0581395
8957	15	3	0.0348837
8957	71	3	0.0348837
8966	71	0	0
8966	72	0	0
8967	45	1	0.0116279
9031	25	4	0.0465116
9039	49	4	0.0465116
9039	60	4	0.0465116
9039	61	4	0.0465116
9126	12	0	0
9126	29	0	0
9126	60	0	0
9126	68	0	0
9391	16	6	0.0697674
10138	51	1	0.0116279
10138	52	1	0.0116279
10138	53	2	0.0232558
10138	57	2	0.0232558
10138	73	2	0.0232558
10694	15	7	0.0813953
10907	48	10	0.116279
10907	50	10	0.116279
11140	14	1	0.0116279
17363	13	7	0.0813953
17363	17	7	0.0813953
18189	8	2	0.0232558
18189	30	2	0.0232558
20331	8	1	0.0116279
20331	24	1	0.0116279
20984	66	1	0.0116279
27842	45	12	0.139535
32488	56	8	0.0930233
33140	39	14	0.162791
33140	66	14	0.162791
33140	68	14	0.162791
33751	66	2	0.0232558
33973	62	11	0.127907
33973	69	11	0.127907
35384	19	3	0.0348837
35463	68	5	0.0581395
37389	33	2	0.0232558
37389	48	2	0.0232558
37389	62	2	0.0232558
37389	64	2	0.0232558
37400	9	4	0.0465116
37400	54	4	0.0465116
38623	30	5	0.0581395
44050	43	12	0.139535
45155	69	9	0.104651
46947	39	3	0.0348837
46947	72	3	0.0348837
47229	71	7	0.0813953
47530	44	8	0.0930233
50401	43	3	0.0348837
50987	11	4	0.0465116
50987	33	4	0.0465116
50987	65	4	0.0465116
53225	28	4	0.0465116
57045	34	9	0.104651
57688	23	3	0.0348837
57688	38	3	0.0348837
57688	39	3	0.0348837
57688	73	3	0.0348837
58691	29	3	0.0348837
60709	13	5	0.0581395
60709	18	7	0.0813953
60709	51	8	0.0930233
60709	65	4	0.0465116
60847	74	7	0.0813953
61055	27	6	0.0697674
61055	29	6	0.0697674
61055	33	6	0.0697674
61055	38	6	0.0697674
61055	61	6	0.0697674
[truncated: 117 more rows]

## Sheet: Table S5
Table S5. The major and minor allele counts and frequency reported for each site. Calculated using VCFTOOLS v0.1.14 functions '--counts' and '--freq'.
Locus	SNP Position	SNP count	Major allele	Major allele count	Frequency (major)	Minor allele	Minor allele count	Frequency (minor)
27	26	164	A	161	0.981707	C	3	0.0182927
27	28	164	T	160	0.97561	G	4	0.0243902
28	46	170	T	163	0.958824	A	7	0.0411765
53	8	166	G	149	0.89759	A	17	0.10241
53	46	166	T	157	0.945783	A	9	0.0542169
53	64	168	G	167	0.994048	A	1	0.00595238
53	74	166	T	120	0.722892	G	46	0.277108
86	23	172	A	170	0.988372	C	2	0.0116279
86	72	172	G	122	0.709302	A	50	0.290698
189	34	172	G	169	0.982558	T	3	0.0174419
189	44	172	G	170	0.988372	A	2	0.0116279
189	52	172	G	145	0.843023	A	27	0.156977
189	69	172	G	171	0.994186	A	1	0.00581395
200	10	158	C	154	0.974684	A	4	0.0253165
200	28	158	G	157	0.993671	A	1	0.00632911
200	34	158	G	157	0.993671	T	1	0.00632911
229	13	170	G	165	0.970588	T	5	0.0294118
229	15	170	T	160	0.941176	A	10	0.0588235
229	66	170	A	169	0.994118	T	1	0.00588235
235	35	164	G	86	0.52439	A	78	0.47561
235	39	164	G	156	0.95122	A	8	0.0487805
253	72	172	C	170	0.988372	A	2	0.0116279
310	49	172	T	115	0.668605	G	57	0.331395
310	75	170	G	167	0.982353	A	3	0.0176471
327	65	172	G	163	0.947674	T	9	0.0523256
330	47	170	A	163	0.958824	T	7	0.0411765
337	12	172	C	171	0.994186	A	1	0.00581395
337	49	172	G	171	0.994186	C	1	0.00581395
337	62	172	T	162	0.94186	G	10	0.0581395
364	25	170	T	159	0.935294	A	11	0.0647059
364	27	170	G	151	0.888235	T	19	0.111765
376	35	168	A	90	0.535714	T	78	0.464286
386	52	156	G	149	0.955128	T	7	0.0448718
386	69	156	C	98	0.628205	T	58	0.371795
393	41	172	G	171	0.994186	A	1	0.00581395
393	48	172	A	171	0.994186	G	1	0.00581395
393	65	172	T	171	0.994186	G	1	0.00581395
401	15	170	A	166	0.976471	C	4	0.0235294
401	23	170	C	168	0.988235	G	2	0.0117647
401	29	168	C	113	0.672619	T	55	0.327381
401	62	172	C	169	0.982558	A	3	0.0174419
401	66	172	C	168	0.976744	T	4	0.0232558
411	69	158	G	140	0.886076	T	18	0.113924
426	17	170	C	110	0.647059	T	60	0.352941
426	30	154	A	152	0.987013	G	2	0.012987
427	11	172	A	171	0.994186	T	1	0.00581395
427	29	172	T	166	0.965116	C	6	0.0348837
434	44	172	G	168	0.976744	A	4	0.0232558
461	49	160	C	152	0.95	A	8	0.05
461	65	160	G	155	0.96875	A	5	0.03125
461	71	160	C	157	0.98125	T	3	0.01875
469	35	172	C	171	0.994186	T	1	0.00581395
469	66	172	G	170	0.988372	C	2	0.0116279
493	38	170	T	169	0.994118	G	1	0.00588235
496	22	172	C	169	0.982558	T	3	0.0174419
496	58	172	T	170	0.988372	A	2	0.0116279
496	59	172	A	171	0.994186	G	1	0.00581395
496	69	172	C	171	0.994186	T	1	0.00581395
524	16	166	G	165	0.993976	T	1	0.0060241
524	35	166	G	165	0.993976	T	1	0.0060241
524	59	166	G	165	0.993976	A	1	0.0060241
548	30	172	A	170	0.988372	T	2	0.0116279
568	32	154	T	149	0.967532	A	5	0.0324675
568	55	154	G	151	0.980519	A	3	0.0194805
606	30	170	G	168	0.988235	A	2	0.0117647
609	26	160	C	159	0.99375	G	1	0.00625
609	47	160	G	159	0.99375	C	1	0.00625
609	52	158	T	152	0.962025	C	6	0.0379747
609	54	160	A	157	0.98125	G	3	0.01875
609	69	156	G	140	0.897436	T	16	0.102564
612	27	172	A	171	0.994186	T	1	0.00581395
612	49	172	T	170	0.988372	A	2	0.0116279
612	70	172	C	147	0.854651	T	25	0.145349
634	12	166	G	165	0.993976	T	1	0.0060241
634	49	166	G	137	0.825301	A	29	0.174699
640	20	172	C	170	0.988372	T	2	0.0116279
646	38	172	C	106	0.616279	T	66	0.383721
646	61	172	G	170	0.988372	T	2	0.0116279
646	64	172	T	170	0.988372	C	2	0.0116279
667	71	168	T	166	0.988095	A	2	0.0119048
678	30	172	C	142	0.825581	T	30	0.174419
689	25	170	C	168	0.988235	G	2	0.0117647
689	32	166	T	110	0.662651	A	56	0.337349
689	63	166	C	161	0.96988	T	5	0.0301205
689	66	170	G	166	0.976471	A	4	0.0235294
695	36	170	G	159	0.935294	A	11	0.0647059
699	46	166	A	164	0.987952	T	2	0.0120482
699	73	164	A	120	0.731707	T	44	0.268293
713	7	172	C	160	0.930233	T	12	0.0697674
713	34	172	T	171	0.994186	C	1	0.00581395
713	38	170	G	154	0.905882	A	16	0.0941176
713	45	172	C	171	0.994186	T	1	0.00581395
713	61	172	A	151	0.877907	C	21	0.122093
716	16	172	C	171	0.994186	T	1	0.00581395
728	63	166	C	163	0.981928	T	3	0.0180723
734	36	172	C	168	0.976744	A	4	0.0232558
760	48	172	A	171	0.994186	T	1	0.00581395
760	60	172	T	160	0.930233	A	12	0.0697674
807	41	172	C	165	0.959302	A	7	0.0406977
837	11	160	T	159	0.99375	G	1	0.00625
837	29	166	G	164	0.987952	C	2	0.0120482
837	67	158	T	128	0.810127	A	30	0.189873
874	63	168	T	163	0.970238	A	5	0.0297619
888	20	150	A	148	0.986667	C	2	0.0133333
888	45	148	A	128	0.864865	G	20	0.135135
888	57	150	A	149	0.993333	G	1	0.00666667
888	69	150	A	149	0.993333	T	1	0.00666667
907	7	168	A	166	0.988095	T	2	0.0119048
907	11	168	G	166	0.988095	T	2	0.0119048
907	71	168	A	167	0.994048	T	1	0.00595238
960	17	172	G	171	0.994186	A	1	0.00581395
987	30	164	G	159	0.969512	T	5	0.0304878
987	45	170	A	86	0.505882	C	84	0.494118
987	46	172	T	171	0.994186	C	1	0.00581395
987	68	170	G	98	0.576471	A	72	0.423529
993	63	164	G	159	0.969512	A	5	0.0304878
993	66	164	G	162	0.987805	A	2	0.0121951
993	67	162	G	112	0.691358	A	50	0.308642
994	15	168	A	166	0.988095	T	2	0.0119048
994	19	168	T	145	0.863095	A	23	0.136905
1009	54	168	C	167	0.994048	A	1	0.00595238
1029	28	162	A	158	0.975309	T	4	0.0246914
1066	42	172	T	171	0.994186	C	1	0.00581395
1066	61	172	C	171	0.994186	T	1	0.00581395
1097	47	170	C	163	0.958824	A	7	0.0411765
1119	34	172	C	171	0.994186	T	1	0.00581395
1132	64	172	G	170	0.988372	C	2	0.0116279
1153	44	166	C	165	0.993976	T	1	0.0060241
1153	72	166	G	140	0.843373	A	26	0.156627
1184	15	170	G	169	0.994118	A	1	0.00588235
1184	24	170	G	168	0.988235	A	2	0.0117647
1184	26	170	T	168	0.988235	C	2	0.0117647
1184	45	170	G	169	0.994118	A	1	0.00588235
1186	59	172	G	171	0.994186	A	1	0.00581395
1193	30	172	A	171	0.994186	C	1	0.00581395
1193	56	172	C	170	0.988372	T	2	0.0116279
1209	7	172	A	171	0.994186	G	1	0.00581395
1213	16	170	G	168	0.988235	A	2	0.0117647
1213	46	170	G	169	0.994118	A	1	0.00588235
1243	15	144	G	142	0.986111	T	2	0.0138889
1247	13	170	A	169	0.994118	T	1	0.00588235
1247	14	170	C	169	0.994118	T	1	0.00588235
1247	17	170	C	169	0.994118	T	1	0.00588235
1247	46	170	G	169	0.994118	C	1	0.00588235
1247	52	170	G	169	0.994118	T	1	0.00588235
1301	8	166	C	165	0.993976	A	1	0.0060241
1301	17	166	C	162	0.975904	T	4	0.0240964
1301	19	166	C	131	0.789157	G	35	0.210843
1301	28	166	C	165	0.993976	T	1	0.0060241
1305	62	144	T	110	0.763889	C	34	0.236111
1311	24	154	C	153	0.993506	T	1	0.00649351
1311	61	154	C	153	0.993506	T	1	0.00649351
1311	70	154	T	128	0.831169	C	26	0.168831
1311	72	154	C	153	0.993506	T	1	0.00649351
1311	73	154	C	150	0.974026	T	4	0.025974
1320	52	172	G	171	0.994186	A	1	0.00581395
1324	27	166	G	164	0.987952	A	2	0.0120482
1324	65	166	C	151	0.909639	G	15	0.0903614
1327	32	158	C	133	0.841772	T	25	0.158228
1327	48	158	A	150	0.949367	T	8	0.0506329
1347	21	168	C	165	0.982143	A	3	0.0178571
1347	49	168	T	166	0.988095	A	2	0.0119048
1347	63	168	T	165	0.982143	A	3	0.0178571
1347	65	168	A	167	0.994048	G	1	0.00595238
1376	19	170	A	157	0.923529	G	13	0.0764706
1376	34	170	C	138	0.811765	T	32	0.188235
1376	70	172	C	171	0.994186	T	1	0.00581395
1376	72	172	C	156	0.906977	T	16	0.0930233
1377	37	168	G	167	0.994048	A	1	0.00595238
1379	27	168	C	164	0.97619	A	4	0.0238095
1379	65	168	G	165	0.982143	A	3	0.0178571
1392	8	160	G	159	0.99375	T	1	0.00625
1392	54	160	T	152	0.95	A	8	0.05
1392	71	160	G	159	0.99375	A	1	0.00625
1397	68	168	G	165	0.982143	C	3	0.0178571
1397	71	168	A	167	0.994048	T	1	0.00595238
1405	11	172	C	171	0.994186	A	1	0.00581395
1405	54	172	G	171	0.994186	A	1	0.00581395
1405	58	172	T	168	0.976744	A	4	0.0232558
1405	65	172	G	137	0.796512	A	35	0.203488
1415	53	172	C	166	0.965116	T	6	0.0348837
1463	7	168	G	167	0.994048	C	1	0.00595238
1463	11	168	C	167	0.994048	G	1	0.00595238
1463	46	168	C	153	0.910714	T	15	0.0892857
1466	33	172	A	170	0.988372	T	2	0.0116279
1466	34	172	G	170	0.988372	T	2	0.0116279
1466	66	172	A	149	0.866279	G	23	0.133721
1497	37	170	T	169	0.994118	A	1	0.00588235
1497	59	168	C	165	0.982143	T	3	0.0178571
1497	72	172	G	171	0.994186	A	1	0.00581395
1499	38	168	C	162	0.964286	T	6	0.0357143
1529	20	164	C	162	0.987805	T	2	0.0121951
1529	71	164	A	161	0.981707	T	3	0.0182927
1529	72	162	T	160	0.987654	A	2	0.0123457
1534	64	164	A	159	0.969512	T	5	0.0304878
1535	18	168	G	167	0.994048	A	1	0.00595238
1535	59	168	C	167	0.994048	T	1	0.00595238
1546	25	170	C	169	0.994118	T	1	0.00588235
1552	13	172	G	163	0.947674	A	9	0.0523256
1556	10	166	T	128	0.771084	C	38	0.228916
1556	27	166	G	164	0.987952	T	2	0.0120482
1562	13	172	G	170	0.988372	A	2	0.0116279
1562	61	172	C	169	0.982558	A	3	0.0174419
1562	68	172	G	171	0.994186	A	1	0.00581395
1569	27	152	T	151	0.993421	C	1	0.00657895
1577	8	172	A	171	0.994186	C	1	0.00581395
1577	14	172	T	171	0.994186	C	1	0.00581395
1577	35	172	C	171	0.994186	T	1	0.00581395
1577	46	172	C	171	0.994186	G	1	0.00581395
1633	13	172	G	170	0.988372	T	2	0.0116279
1633	26	172	G	159	0.924419	C	13	0.0755814
1633	56	172	T	171	0.994186	A	1	0.00581395
1639	34	172	G	139	0.80814	T	33	0.19186
1664	19	170	C	158	0.929412	T	12	0.0705882
1666	10	172	A	164	0.953488	C	8	0.0465116
1666	55	172	C	171	0.994186	T	1	0.00581395
1669	46	172	G	166	0.965116	A	6	0.0348837
1672	38	172	C	171	0.994186	T	1	0.00581395
1672	39	172	A	171	0.994186	G	1	0.00581395
1672	43	172	C	170	0.988372	T	2	0.0116279
1672	56	172	G	170	0.988372	C	2	0.0116279
1714	51	172	A	101	0.587209	T	71	0.412791
1714	56	172	G	171	0.994186	T	1	0.00581395
1714	57	172	G	170	0.988372	A	2	0.0116279
1714	59	172	C	169	0.982558	T	3	0.0174419
1723	10	160	G	113	0.70625	A	47	0.29375
1723	16	168	C	167	0.994048	T	1	0.00595238
1723	19	168	C	166	0.988095	T	2	0.0119048
1723	31	162	T	153	0.944444	A	9	0.0555556
1723	43	166	C	165	0.993976	T	1	0.0060241
1725	7	160	T	159	0.99375	C	1	0.00625
1725	22	160	C	158	0.9875	A	2	0.0125
1726	18	168	C	166	0.988095	T	2	0.0119048
1726	49	168	A	167	0.994048	G	1	0.00595238
1819	9	172	C	171	0.994186	T	1	0.00581395
1832	10	166	G	118	0.710843	A	48	0.289157
1832	49	166	C	162	0.975904	G	4	0.0240964
1852	25	168	T	103	0.613095	G	65	0.386905
1852	26	168	C	167	0.994048	T	1	0.00595238
1853	64	172	A	164	0.953488	T	8	0.0465116
1858	11	154	T	142	0.922078	G	12	0.0779221
1895	36	152	T	109	0.717105	G	43	0.282895
1895	39	152	G	151	0.993421	T	1	0.00657895
1897	27	172	A	170	0.988372	C	2	0.0116279
1905	12	170	C	169	0.994118	T	1	0.00588235
1908	18	172	G	148	0.860465	A	24	0.139535
1908	25	172	G	163	0.947674	A	9	0.0523256
1908	35	172	A	136	0.790698	T	36	0.209302
1908	57	172	G	165	0.959302	T	7	0.0406977
1908	70	172	G	170	0.988372	T	2	0.0116279
1920	32	168	C	167	0.994048	T	1	0.00595238
1920	46	168	C	149	0.886905	A	19	0.113095
1932	15	170	G	144	0.847059	A	26	0.152941
1934	31	172	C	170	0.988372	T	2	0.0116279
1934	33	172	C	169	0.982558	A	3	0.0174419
1942	21	172	C	165	0.959302	A	7	0.0406977
1942	41	172	A	162	0.94186	G	10	0.0581395
1949	11	170	T	123	0.723529	G	47	0.276471
1949	21	170	C	166	0.976471	T	4	0.0235294
1949	25	172	G	166	0.965116	T	6	0.0348837
1949	33	172	G	171	0.994186	C	1	0.00581395
1949	70	172	T	169	0.982558	A	3	0.0174419
1974	28	172	A	171	0.994186	G	1	0.00581395
1984	41	158	A	148	0.936709	T	10	0.0632911
1984	43	158	C	157	0.993671	T	1	0.00632911
1989	28	160	C	159	0.99375	T	1	0.00625
2016	15	172	C	168	0.976744	G	4	0.0232558
2016	63	172	C	171	0.994186	T	1	0.00581395
2018	41	172	T	166	0.965116	A	6	0.0348837
2061	28	154	C	139	0.902597	A	15	0.0974026
2062	74	160	G	159	0.99375	A	1	0.00625
2105	61	166	C	164	0.987952	A	2	0.0120482
2109	23	162	C	161	0.993827	T	1	0.00617284
2126	64	170	G	90	0.529412	T	80	0.470588
2126	65	170	G	166	0.976471	A	4	0.0235294
2173	45	172	A	171	0.994186	T	1	0.00581395
2178	33	170	G	166	0.976471	C	4	0.0235294
2178	58	170	T	169	0.994118	C	1	0.00588235
2179	28	162	G	152	0.938272	A	10	0.0617284
2179	33	162	C	161	0.993827	T	1	0.00617284
2179	51	162	C	160	0.987654	T	2	0.0123457
2183	7	164	C	163	0.993902	T	1	0.00609756
2183	33	164	C	162	0.987805	T	2	0.0121951
2183	51	164	G	159	0.969512	C	5	0.0304878
2183	57	164	C	162	0.987805	T	2	0.0121951
2183	72	164	C	163	0.993902	A	1	0.00609756
2187	18	172	G	169	0.982558	A	3	0.0174419
2188	26	172	G	129	0.75	A	43	0.25
2188	37	172	T	169	0.982558	G	3	0.0174419
2196	41	168	G	147	0.875	T	21	0.125
2196	54	172	T	171	0.994186	C	1	0.00581395
2196	65	168	C	124	0.738095	G	44	0.261905
2197	64	170	C	137	0.805882	T	33	0.194118
2199	18	170	G	169	0.994118	A	1	0.00588235
2199	56	170	T	165	0.970588	G	5	0.0294118
2199	63	170	A	169	0.994118	T	1	0.00588235
2206	15	168	C	161	0.958333	T	7	0.0416667
2206	64	168	C	167	0.994048	G	1	0.00595238
2206	68	168	C	163	0.970238	T	5	0.0297619
2206	71	168	G	164	0.97619	A	4	0.0238095
2216	13	172	C	170	0.988372	T	2	0.0116279
2216	28	172	G	170	0.988372	A	2	0.0116279
2224	20	172	G	171	0.994186	A	1	0.00581395
2224	21	170	T	134	0.788235	C	36	0.211765
2224	23	170	A	159	0.935294	G	11	0.0647059
2229	11	172	G	171	0.994186	A	1	0.00581395
2229	42	172	G	171	0.994186	A	1	0.00581395
2239	17	170	T	169	0.994118	A	1	0.00588235
2239	21	170	C	161	0.947059	T	9	0.0529412
2239	73	170	G	168	0.988235	T	2	0.0117647
2241	41	146	C	145	0.993151	A	1	0.00684932
2241	55	146	G	145	0.993151	A	1	0.00684932
2250	64	172	C	171	0.994186	T	1	0.00581395
2262	10	172	C	170	0.988372	A	2	0.0116279
2262	30	172	C	164	0.953488	A	8	0.0465116
2262	46	172	A	170	0.988372	C	2	0.0116279
2262	54	172	G	171	0.994186	A	1	0.00581395
2266	16	152	C	143	0.940789	T	9	0.0592105
2278	12	162	C	161	0.993827	A	1	0.00617284
2278	17	162	C	161	0.993827	A	1	0.00617284
2278	47	162	A	161	0.993827	C	1	0.00617284
2278	55	162	T	158	0.975309	C	4	0.0246914
2278	64	162	G	145	0.895062	T	17	0.104938
2285	58	170	G	97	0.570588	A	73	0.429412
2290	7	168	T	161	0.958333	C	7	0.0416667
2290	48	170	A	169	0.994118	G	1	0.00588235
2290	53	170	T	169	0.994118	A	1	0.00588235
2290	62	168	A	129	0.767857	G	39	0.232143
2290	71	170	C	169	0.994118	T	1	0.00588235
2293	17	156	C	155	0.99359	A	1	0.00641026
2293	63	156	C	154	0.987179	A	2	0.0128205
2296	19	172	T	169	0.982558	G	3	0.0174419
2296	22	172	A	171	0.994186	G	1	0.00581395
2302	26	166	T	160	0.963855	C	6	0.0361446
2306	27	172	C	171	0.994186	T	1	0.00581395
2313	70	148	C	147	0.993243	T	1	0.00675676
2316	25	168	T	152	0.904762	C	16	0.0952381
2322	36	172	G	171	0.994186	C	1	0.00581395
2322	48	172	G	171	0.994186	T	1	0.00581395
2322	49	172	G	171	0.994186	C	1	0.00581395
2328	15	172	C	169	0.982558	T	3	0.0174419
2328	16	172	G	169	0.982558	A	3	0.0174419
2335	53	172	G	154	0.895349	A	18	0.104651
2340	19	172	T	163	0.947674	A	9	0.0523256
2340	46	172	G	167	0.97093	C	5	0.0290698
2340	58	172	C	141	0.819767	A	31	0.180233
2342	11	168	C	123	0.732143	A	45	0.267857
2342	30	170	C	106	0.623529	G	64	0.376471
2342	38	168	A	138	0.821429	G	30	0.178571
2342	62	170	T	169	0.994118	A	1	0.00588235
2353	29	160	C	159	0.99375	T	1	0.00625
2355	19	168	G	167	0.994048	A	1	0.00595238
2372	45	170	C	169	0.994118	G	1	0.00588235
2372	54	170	G	169	0.994118	A	1	0.00588235
2372	72	170	G	169	0.994118	A	1	0.00588235
2386	32	172	G	170	0.988372	A	2	0.0116279
2386	59	172	T	166	0.965116	C	6	0.0348837
2388	11	148	A	145	0.97973	T	3	0.0202703
2388	56	148	T	145	0.97973	C	3	0.0202703
2392	39	172	G	171	0.994186	A	1	0.00581395
2392	42	172	A	167	0.97093	G	5	0.0290698
2398	11	168	G	167	0.994048	A	1	0.00595238
2409	9	172	G	170	0.988372	C	2	0.0116279
2409	51	172	G	148	0.860465	A	24	0.139535
2413	56	164	A	87	0.530488	G	77	0.469512
2420	28	160	C	153	0.95625	G	7	0.04375
2424	40	170	G	168	0.988235	T	2	0.0117647
2424	41	170	C	148	0.870588	T	22	0.129412
2425	11	158	G	157	0.993671	A	1	0.00632911
2425	24	158	C	157	0.993671	T	1	0.00632911
2425	29	158	A	157	0.993671	T	1	0.00632911
2428	12	172	A	125	0.726744	G	47	0.273256
2428	41	172	C	171	0.994186	A	1	0.00581395
2429	14	168	A	166	0.988095	T	2	0.0119048
2429	28	168	T	165	0.982143	G	3	0.0178571
2429	70	168	T	167	0.994048	A	1	0.00595238
2432	19	172	A	170	0.988372	G	2	0.0116279
2434	68	172	G	165	0.959302	T	7	0.0406977
2442	44	162	C	160	0.987654	T	2	0.0123457
2456	18	170	T	169	0.994118	A	1	0.00588235
2456	36	170	T	169	0.994118	A	1	0.00588235
2456	65	170	C	160	0.941176	T	10	0.0588235
2456	70	170	C	165	0.970588	G	5	0.0294118
2459	47	166	A	163	0.981928	T	3	0.0180723
2461	35	172	C	169	0.982558	T	3	0.0174419
2461	43	172	T	129	0.75	C	43	0.25
2461	66	172	T	171	0.994186	C	1	0.00581395
2470	9	170	T	153	0.9	A	17	0.1
2470	10	170	G	153	0.9	C	17	0.1
2470	34	170	C	168	0.988235	T	2	0.0117647
2477	21	172	T	171	0.994186	A	1	0.00581395
2477	32	172	C	171	0.994186	G	1	0.00581395
2477	50	172	G	171	0.994186	A	1	0.00581395
2477	52	172	G	171	0.994186	T	1	0.00581395
2487	15	168	C	142	0.845238	T	26	0.154762
2507	22	172	T	171	0.994186	A	1	0.00581395
2507	36	172	C	170	0.988372	T	2	0.0116279
2507	61	172	C	170	0.988372	T	2	0.0116279
2516	7	168	G	167	0.994048	A	1	0.00595238
2516	70	168	T	167	0.994048	A	1	0.00595238
2518	67	168	T	167	0.994048	C	1	0.00595238
2534	30	166	G	161	0.96988	T	5	0.0301205
2534	34	170	G	169	0.994118	A	1	0.00588235
2534	61	166	T	134	0.807229	A	32	0.192771
2541	56	168	T	157	0.934524	C	11	0.0654762
2545	27	172	C	171	0.994186	A	1	0.00581395
2545	30	172	T	162	0.94186	G	10	0.0581395
2555	26	172	G	140	0.813953	T	32	0.186047
2555	70	170	C	169	0.994118	T	1	0.00588235
2555	71	170	T	169	0.994118	C	1	0.00588235
2564	10	162	G	158	0.975309	A	4	0.0246914
2564	56	162	T	161	0.993827	C	1	0.00617284
2574	74	172	C	170	0.988372	T	2	0.0116279
2582	18	172	G	158	0.918605	A	14	0.0813953
2582	61	172	A	169	0.982558	G	3	0.0174419
2582	63	172	T	169	0.982558	A	3	0.0174419
2589	50	172	T	133	0.773256	A	39	0.226744
2596	26	172	A	171	0.994186	T	1	0.00581395
2602	21	166	G	123	0.740964	A	43	0.259036
2605	17	166	G	163	0.981928	A	3	0.0180723
2608	47	168	A	165	0.982143	G	3	0.0178571
2612	12	166	A	151	0.909639	G	15	0.0903614
2612	26	166	T	148	0.891566	G	18	0.108434
2612	41	168	A	163	0.970238	C	5	0.0297619
2614	30	162	G	149	0.919753	A	13	0.0802469
2614	54	162	G	160	0.987654	A	2	0.0123457
2615	7	170	G	167	0.982353	A	3	0.0176471
2615	43	170	G	167	0.982353	A	3	0.0176471
2618	12	168	A	167	0.994048	G	1	0.00595238
2618	63	168	T	144	0.857143	A	24	0.142857
2618	66	168	A	163	0.970238	T	5	0.0297619
2618	67	168	T	164	0.97619	A	4	0.0238095
2618	71	168	A	158	0.940476	T	10	0.0595238
2623	18	172	T	167	0.97093	G	5	0.0290698
2625	64	162	T	161	0.993827	A	1	0.00617284
2628	62	172	C	171	0.994186	G	1	0.00581395
2636	14	156	A	154	0.987179	C	2	0.0128205
2636	25	156	T	155	0.99359	A	1	0.00641026
2645	16	162	C	159	0.981481	T	3	0.0185185
2645	20	164	A	140	0.853659	T	24	0.146341
2645	39	164	G	163	0.993902	A	1	0.00609756
2651	19	162	G	160	0.987654	C	2	0.0123457
2656	29	170	G	169	0.994118	A	1	0.00588235
2656	46	170	A	162	0.952941	T	8	0.0470588
2660	7	164	C	137	0.835366	A	27	0.164634
2660	13	166	C	165	0.993976	G	1	0.0060241
2660	21	164	G	119	0.72561	C	45	0.27439
2660	37	166	A	164	0.987952	T	2	0.0120482
2660	51	166	T	163	0.981928	A	3	0.0180723
2664	35	172	A	171	0.994186	T	1	0.00581395
2664	37	172	A	132	0.767442	G	40	0.232558
2664	48	172	A	168	0.976744	T	4	0.0232558
2668	20	172	C	171	0.994186	T	1	0.00581395
2668	25	160	G	134	0.8375	T	26	0.1625
2668	27	170	C	169	0.994118	T	1	0.00588235
2668	31	168	G	166	0.988095	A	2	0.0119048
2668	63	166	C	160	0.963855	T	6	0.0361446
2669	31	172	C	171	0.994186	T	1	0.00581395
2673	9	172	G	171	0.994186	C	1	0.00581395
2673	55	172	T	171	0.994186	C	1	0.00581395
2676	43	162	C	161	0.993827	T	1	0.00617284
2676	56	162	G	161	0.993827	A	1	0.00617284
2682	7	172	A	170	0.988372	G	2	0.0116279
2682	10	172	G	171	0.994186	T	1	0.00581395
2682	29	172	T	170	0.988372	A	2	0.0116279
2686	58	168	T	165	0.982143	G	3	0.0178571
2689	13	162	C	161	0.993827	A	1	0.00617284
2689	34	162	G	157	0.969136	A	5	0.0308642
2689	73	162	G	161	0.993827	A	1	0.00617284
2693	35	158	C	157	0.993671	A	1	0.00632911
2706	13	168	A	159	0.946429	G	9	0.0535714
2706	30	168	A	149	0.886905	G	19	0.113095
2706	33	168	A	167	0.994048	G	1	0.00595238
2706	40	168	T	167	0.994048	C	1	0.00595238
2713	15	156	G	155	0.99359	A	1	0.00641026
2713	31	156	T	155	0.99359	C	1	0.00641026
2713	40	156	C	154	0.987179	A	2	0.0128205
2713	74	156	C	152	0.974359	T	4	0.025641
2731	49	172	C	171	0.994186	T	1	0.00581395
2732	25	170	C	161	0.947059	T	9	0.0529412
2732	32	170	A	90	0.529412	C	80	0.470588
2732	34	170	T	139	0.817647	G	31	0.182353
2738	16	154	G	152	0.987013	T	2	0.012987
2738	18	154	C	85	0.551948	T	69	0.448052
2738	55	154	A	153	0.993506	G	1	0.00649351
2744	54	148	T	144	0.972973	C	4	0.027027
2749	9	162	C	122	0.753086	T	40	0.246914
2769	64	172	G	166	0.965116	A	6	0.0348837
2773	26	170	T	167	0.982353	G	3	0.0176471
2773	28	172	A	171	0.994186	T	1	0.00581395
2773	29	172	A	171	0.994186	T	1	0.00581395
2773	33	164	T	105	0.640244	C	59	0.359756
2773	55	164	T	105	0.640244	A	59	0.359756
2778	48	170	T	169	0.994118	A	1	0.00588235
2778	55	170	C	165	0.970588	T	5	0.0294118
2780	25	172	A	167	0.97093	T	5	0.0290698
2780	32	172	A	157	0.912791	T	15	0.0872093
2780	37	172	C	170	0.988372	G	2	0.0116279
2780	39	172	G	118	0.686047	A	54	0.313953
2806	28	170	G	169	0.994118	T	1	0.00588235
2806	29	170	G	169	0.994118	T	1	0.00588235
2806	54	170	G	169	0.994118	C	1	0.00588235
2808	41	172	C	169	0.982558	T	3	0.0174419
2808	68	172	A	170	0.988372	T	2	0.0116279
2813	33	172	G	167	0.97093	A	5	0.0290698
2818	35	172	C	171	0.994186	T	1	0.00581395
2834	12	154	G	153	0.993506	A	1	0.00649351
2834	19	154	G	153	0.993506	C	1	0.00649351
2834	47	154	C	144	0.935065	G	10	0.0649351
2834	49	154	G	88	0.571429	A	66	0.428571
2834	60	154	C	153	0.993506	T	1	0.00649351
2839	38	172	G	170	0.988372	T	2	0.0116279
2839	57	172	A	170	0.988372	G	2	0.0116279
2840	16	162	C	161	0.993827	T	1	0.00617284
2840	39	162	G	127	0.783951	C	35	0.216049
2840	61	162	G	156	0.962963	T	6	0.037037
2847	45	172	C	165	0.959302	A	7	0.0406977
2852	55	156	C	126	0.807692	G	30	0.192308
2852	72	156	A	153	0.980769	G	3	0.0192308
2854	21	168	T	101	0.60119	A	67	0.39881
2864	38	172	T	171	0.994186	A	1	0.00581395
2866	15	170	T	102	0.6	C	68	0.4
2868	43	172	C	171	0.994186	T	1	0.00581395
2873	29	162	T	142	0.876543	A	20	0.123457
2873	49	162	C	161	0.993827	T	1	0.00617284
2881	7	172	A	171	0.994186	T	1	0.00581395
2891	47	166	C	165	0.993976	G	1	0.0060241
2891	48	166	C	164	0.987952	T	2	0.0120482
2891	54	166	C	165	0.993976	T	1	0.0060241
2893	67	162	G	161	0.993827	A	1	0.00617284
2904	26	170	G	168	0.988235	C	2	0.0117647
2904	34	172	G	171	0.994186	C	1	0.00581395
2904	56	170	C	155	0.911765	G	15	0.0882353
2906	12	168	G	156	0.928571	T	12	0.0714286
2906	14	168	G	158	0.940476	A	10	0.0595238
2906	54	172	G	171	0.994186	T	1	0.00581395
2909	31	152	C	151	0.993421	A	1	0.00657895
2909	36	152	C	150	0.986842	A	2	0.0131579
2909	70	152	G	151	0.993421	A	1	0.00657895
2918	68	168	A	167	0.994048	G	1	0.00595238
2926	39	172	G	168	0.976744	T	4	0.0232558
2926	48	172	G	167	0.97093	A	5	0.0290698
2929	44	172	C	168	0.976744	T	4	0.0232558
2929	45	172	G	170	0.988372	A	2	0.0116279
2929	61	172	G	125	0.726744	T	47	0.273256
2930	42	172	G	155	0.901163	A	17	0.0988372
2930	56	172	T	128	0.744186	C	44	0.255814
2933	39	164	G	86	0.52439	C	78	0.47561
2936	8	168	T	167	0.994048	C	1	0.00595238
2956	21	170	G	167	0.982353	A	3	0.0176471
2956	24	168	C	116	0.690476	A	52	0.309524
2956	51	168	C	163	0.970238	A	5	0.0297619
2956	59	170	A	168	0.988235	C	2	0.0117647
2959	33	172	G	169	0.982558	A	3	0.0174419
2960	14	162	C	161	0.993827	A	1	0.00617284
2960	58	162	T	142	0.876543	C	20	0.123457
2960	70	162	G	160	0.987654	A	2	0.0123457
2961	11	166	G	163	0.981928	A	3	0.0180723
2964	12	172	C	171	0.994186	T	1	0.00581395
2965	12	168	G	166	0.988095	A	2	0.0119048
2965	34	160	C	150	0.9375	T	10	0.0625
2965	37	160	C	132	0.825	T	28	0.175
2965	47	168	C	167	0.994048	T	1	0.00595238
2977	48	170	T	166	0.976471	A	4	0.0235294
3004	10	172	G	171	0.994186	T	1	0.00581395
3004	11	172	T	168	0.976744	A	4	0.0232558
3009	72	168	C	167	0.994048	T	1	0.00595238
3016	7	172	A	109	0.633721	T	63	0.366279
3016	17	172	G	171	0.994186	A	1	0.00581395
3016	63	172	A	171	0.994186	C	1	0.00581395
3016	68	172	T	168	0.976744	A	4	0.0232558
3016	74	172	C	171	0.994186	A	1	0.00581395
3019	53	170	G	169	0.994118	T	1	0.00588235
3019	58	170	G	162	0.952941	A	8	0.0470588
3033	66	166	T	123	0.740964	G	43	0.259036
3033	71	166	G	165	0.993976	A	1	0.0060241
3037	9	172	T	138	0.802326	C	34	0.197674
3037	11	172	G	171	0.994186	A	1	0.00581395
3037	13	172	C	171	0.994186	T	1	0.00581395
3042	36	164	T	98	0.597561	C	66	0.402439
3042	37	164	C	98	0.597561	T	66	0.402439
3046	48	172	C	171	0.994186	A	1	0.00581395
3046	49	172	C	165	0.959302	T	7	0.0406977
3056	10	166	A	162	0.975904	T	4	0.0240964
3056	65	166	G	163	0.981928	A	3	0.0180723
3056	67	166	G	163	0.981928	A	3	0.0180723
3058	45	158	A	157	0.993671	C	1	0.00632911
3071	36	172	A	170	0.988372	G	2	0.0116279
3073	9	150	T	105	0.7	C	45	0.3
3073	15	150	C	144	0.96	T	6	0.04
3073	18	150	C	149	0.993333	T	1	0.00666667
3073	71	150	G	149	0.993333	A	1	0.00666667
3082	11	172	G	93	0.540698	T	79	0.459302
3082	53	172	G	170	0.988372	A	2	0.0116279
3085	17	172	G	165	0.959302	A	7	0.0406977
3085	44	172	G	170	0.988372	C	2	0.0116279
3085	71	172	G	165	0.959302	A	7	0.0406977
3089	38	170	G	164	0.964706	A	6	0.0352941
3089	39	170	T	130	0.764706	C	40	0.235294
3107	18	156	C	133	0.852564	A	23	0.147436
3107	71	156	G	155	0.99359	A	1	0.00641026
3111	28	154	C	153	0.993506	T	1	0.00649351
3125	36	172	A	171	0.994186	G	1	0.00581395
3137	48	152	C	149	0.980263	T	3	0.0197368
3137	51	152	G	147	0.967105	T	5	0.0328947
3137	71	152	G	147	0.967105	A	5	0.0328947
3139	20	172	C	169	0.982558	A	3	0.0174419
3139	55	172	G	171	0.994186	T	1	0.00581395
3146	22	172	G	171	0.994186	A	1	0.00581395
3146	59	172	A	171	0.994186	T	1	0.00581395
3151	32	170	G	169	0.994118	A	1	0.00588235
3151	64	170	T	134	0.788235	C	36	0.211765
3155	9	152	G	106	0.697368	A	46	0.302632
3155	45	152	C	149	0.980263	T	3	0.0197368
3155	46	152	C	151	0.993421	T	1	0.00657895
3158	24	150	G	129	0.86	T	21	0.14
3158	46	156	A	155	0.99359	C	1	0.00641026
3158	47	150	G	95	0.633333	T	55	0.366667
3158	68	156	A	154	0.987179	T	2	0.0128205
3159	28	170	A	168	0.988235	T	2	0.0117647
3159	54	170	G	169	0.994118	A	1	0.00588235
3161	36	164	A	136	0.829268	G	28	0.170732
3161	37	168	C	166	0.988095	T	2	0.0119048
3161	57	164	T	111	0.676829	C	53	0.323171
3161	68	168	T	167	0.994048	A	1	0.00595238
3166	8	162	T	104	0.641975	C	58	0.358025
3166	18	170	C	157	0.923529	T	13	0.0764706
3166	44	164	C	155	0.945122	T	9	0.054878
3166	45	168	T	151	0.89881	A	17	0.10119
3166	54	170	T	167	0.982353	A	3	0.0176471
3170	44	172	G	134	0.77907	A	38	0.22093
3170	51	172	T	171	0.994186	C	1	0.00581395
3170	68	172	T	171	0.994186	C	1	0.00581395
3176	37	168	T	123	0.732143	C	45	0.267857
3176	40	168	G	163	0.970238	A	5	0.0297619
3176	43	168	C	166	0.988095	T	2	0.0119048
3176	44	168	G	147	0.875	A	21	0.125
3176	49	168	G	147	0.875	T	21	0.125
3182	16	158	G	85	0.537975	A	73	0.462025
3182	41	156	G	154	0.987179	T	2	0.0128205
3183	40	160	G	156	0.975	T	4	0.025
3186	45	166	T	165	0.993976	G	1	0.0060241
3186	63	166	G	162	0.975904	T	4	0.0240964
3214	17	166	T	140	0.843373	A	26	0.156627
3214	22	168	C	90	0.535714	T	78	0.464286
3214	62	168	G	166	0.988095	C	2	0.0119048
3221	13	170	C	169	0.994118	A	1	0.00588235
3221	15	168	C	161	0.958333	A	7	0.0416667
3221	47	170	T	167	0.982353	A	3	0.0176471
3221	58	170	C	169	0.994118	T	1	0.00588235
3221	73	168	T	163	0.970238	G	5	0.0297619
3223	37	154	T	146	0.948052	A	8	0.0519481
3223	65	154	A	153	0.993506	G	1	0.00649351
3224	19	158	G	121	0.765823	C	37	0.234177
3224	74	158	G	157	0.993671	A	1	0.00632911
3227	12	164	G	153	0.932927	C	11	0.0670732
3227	15	166	G	163	0.981928	A	3	0.0180723
3227	17	164	A	152	0.926829	T	12	0.0731707
3227	52	168	C	166	0.988095	A	2	0.0119048
3227	66	166	C	164	0.987952	T	2	0.0120482
3248	30	172	C	169	0.982558	T	3	0.0174419
3248	55	172	T	169	0.982558	C	3	0.0174419
3248	73	172	A	144	0.837209	T	28	0.162791
3257	16	168	G	155	0.922619	C	13	0.077381
3257	20	168	C	165	0.982143	T	3	0.0178571
3257	50	168	C	165	0.982143	A	3	0.0178571
3263	8	158	A	147	0.93038	G	11	0.0696203
3263	72	158	C	157	0.993671	A	1	0.00632911
3265	17	168	G	95	0.565476	A	73	0.434524
3269	71	172	T	171	0.994186	C	1	0.00581395
3273	15	170	C	169	0.994118	A	1	0.00588235
3276	21	164	G	140	0.853659	A	24	0.146341
3276	32	166	G	165	0.993976	A	1	0.0060241
3276	53	164	C	139	0.847561	T	25	0.152439
3281	31	162	T	145	0.895062	C	17	0.104938
3281	71	164	T	158	0.963415	C	6	0.0365854
3281	74	158	C	92	0.582278	T	66	0.417722
3290	9	160	A	121	0.75625	T	39	0.24375
3290	66	160	C	158	0.9875	T	2	0.0125
3291	67	172	C	145	0.843023	G	27	0.156977
3292	7	172	A	169	0.982558	T	3	0.0174419
3292	34	172	G	170	0.988372	T	2	0.0116279
3295	33	166	A	165	0.993976	C	1	0.0060241
3295	44	166	C	105	0.63253	A	61	0.36747
3295	61	166	G	165	0.993976	T	1	0.0060241
3296	10	166	A	107	0.644578	G	59	0.355422
3296	59	168	T	167	0.994048	G	1	0.00595238
3296	62	166	C	144	0.86747	T	22	0.13253
3303	65	172	C	170	0.988372	A	2	0.0116279
3304	13	172	C	171	0.994186	T	1	0.00581395
3304	57	172	C	171	0.994186	T	1	0.00581395
3308	31	166	G	154	0.927711	T	12	0.0722892
3318	34	164	G	154	0.939024	A	10	0.0609756
3318	42	164	G	160	0.97561	A	4	0.0243902
3320	45	150	C	149	0.993333	T	1	0.00666667
3321	15	170	C	164	0.964706	T	6	0.0352941
3321	53	170	C	168	0.988235	T	2	0.0117647
3321	62	170	G	168	0.988235	T	2	0.0117647
3340	22	172	C	171	0.994186	G	1	0.00581395
3340	67	172	G	169	0.982558	A	3	0.0174419
3343	13	170	C	155	0.911765	T	15	0.0882353
3344	8	172	G	171	0.994186	A	1	0.00581395
3344	11	170	G	138	0.811765	A	32	0.188235
3344	59	172	T	170	0.988372	A	2	0.0116279
3344	67	172	G	171	0.994186	A	1	0.00581395
3344	70	172	C	170	0.988372	A	2	0.0116279
3348	39	156	G	155	0.99359	A	1	0.00641026
3356	10	172	G	165	0.959302	C	7	0.0406977
3356	15	172	T	162	0.94186	C	10	0.0581395
3356	35	172	T	151	0.877907	C	21	0.122093
3361	26	172	G	171	0.994186	T	1	0.00581395
3361	49	172	G	168	0.976744	A	4	0.0232558
3362	44	158	A	105	0.664557	G	53	0.335443
3362	53	158	A	107	0.677215	G	51	0.322785
3362	62	170	G	169	0.994118	A	1	0.00588235
3363	49	168	T	165	0.982143	C	3	0.0178571
3377	36	170	G	161	0.947059	T	9	0.0529412
3377	40	170	G	169	0.994118	T	1	0.00588235
3377	41	170	G	169	0.994118	A	1	0.00588235
3377	66	170	C	169	0.994118	A	1	0.00588235
3378	8	172	C	170	0.988372	T	2	0.0116279
3378	18	158	C	121	0.765823	T	37	0.234177
3378	48	158	C	115	0.727848	T	43	0.272152
3378	57	172	A	169	0.982558	G	3	0.0174419
3380	29	168	G	140	0.833333	A	28	0.166667
3380	53	168	C	167	0.994048	A	1	0.00595238
3387	51	172	A	170	0.988372	T	2	0.0116279
3387	73	172	G	171	0.994186	A	1	0.00581395
3389	7	172	G	169	0.982558	A	3	0.0174419
3389	43	172	A	162	0.94186	C	10	0.0581395
3393	19	172	A	171	0.994186	G	1	0.00581395
3395	9	170	G	169	0.994118	T	1	0.00588235
3395	19	170	T	167	0.982353	G	3	0.0176471
3395	20	170	A	169	0.994118	G	1	0.00588235
3395	26	170	G	167	0.982353	A	3	0.0176471
3395	27	170	T	155	0.911765	G	15	0.0882353
3410	25	172	C	152	0.883721	A	20	0.116279
3410	26	172	T	169	0.982558	A	3	0.0174419
3410	61	172	C	170	0.988372	G	2	0.0116279
3426	8	170	G	169	0.994118	T	1	0.00588235
3426	44	170	A	144	0.847059	T	26	0.152941
3426	71	170	C	166	0.976471	T	4	0.0235294
3427	10	172	A	165	0.959302	G	7	0.0406977
3427	24	172	A	171	0.994186	G	1	0.00581395
3427	37	172	T	171	0.994186	C	1	0.00581395
3427	39	172	G	168	0.976744	A	4	0.0232558
3442	33	170	G	167	0.982353	A	3	0.0176471
3442	36	170	G	169	0.994118	A	1	0.00588235
3442	60	170	T	169	0.994118	C	1	0.00588235
3446	25	164	G	163	0.993902	A	1	0.00609756
3446	29	164	G	163	0.993902	T	1	0.00609756
3459	42	166	A	165	0.993976	T	1	0.0060241
3459	52	166	G	164	0.987952	T	2	0.0120482
3461	14	172	G	136	0.790698	A	36	0.209302
3461	74	172	C	171	0.994186	A	1	0.00581395
3463	11	172	A	171	0.994186	G	1	0.00581395
3463	14	172	G	100	0.581395	A	72	0.418605
3463	42	172	T	169	0.982558	C	3	0.0174419
3463	50	172	G	171	0.994186	A	1	0.00581395
3464	22	162	G	160	0.987654	A	2	0.0123457
3467	36	172	G	168	0.976744	A	4	0.0232558
3467	64	172	G	155	0.901163	A	17	0.0988372
3467	65	172	G	171	0.994186	A	1	0.00581395
3469	61	172	G	170	0.988372	A	2	0.0116279
3471	16	172	G	171	0.994186	A	1	0.00581395
3471	25	172	C	171	0.994186	T	1	0.00581395
3471	60	172	G	170	0.988372	A	2	0.0116279
3473	15	154	A	104	0.675325	G	50	0.324675
3473	22	168	A	167	0.994048	T	1	0.00595238
3473	31	156	A	105	0.673077	C	51	0.326923
3473	56	156	A	122	0.782051	G	34	0.217949
3473	70	168	G	164	0.97619	A	4	0.0238095
3480	8	172	G	171	0.994186	A	1	0.00581395
3480	12	172	T	166	0.965116	G	6	0.0348837
3480	18	172	A	171	0.994186	T	1	0.00581395
3480	29	172	G	162	0.94186	A	10	0.0581395
3481	44	158	C	153	0.968354	T	5	0.0316456
3490	15	168	T	164	0.97619	A	4	0.0238095
3490	53	170	C	169	0.994118	A	1	0.00588235
3490	68	166	G	163	0.981928	C	3	0.0180723
3498	11	162	G	161	0.993827	A	1	0.00617284
3498	28	162	G	160	0.987654	T	2	0.0123457
3498	40	156	C	149	0.955128	T	7	0.0448718
3498	66	162	C	158	0.975309	T	4	0.0246914
3521	21	172	T	158	0.918605	A	14	0.0813953
3521	22	170	T	155	0.911765	C	15	0.0882353
3521	24	172	T	162	0.94186	C	10	0.0581395
3521	42	170	A	140	0.823529	T	30	0.176471
3522	65	170	A	169	0.994118	C	1	0.00588235
3543	19	158	T	94	0.594937	G	64	0.405063
3543	59	160	C	154	0.9625	T	6	0.0375
3559	31	170	G	168	0.988235	A	2	0.0117647
3559	32	170	G	168	0.988235	C	2	0.0117647
3559	39	170	G	162	0.952941	T	8	0.0470588
3559	47	170	A	124	0.729412	T	46	0.270588
3561	19	160	C	157	0.98125	T	3	0.01875
3561	49	160	G	158	0.9875	A	2	0.0125
3580	28	168	A	93	0.553571	C	75	0.446429
3580	46	168	A	155	0.922619	G	13	0.077381
3580	71	172	G	167	0.97093	A	5	0.0290698
3594	56	164	T	162	0.987805	A	2	0.0121951
3599	46	172	G	171	0.994186	T	1	0.00581395
3599	47	172	G	171	0.994186	A	1	0.00581395
3599	69	172	G	171	0.994186	A	1	0.00581395
3602	15	158	T	93	0.588608	C	65	0.411392
3602	53	164	G	154	0.939024	A	10	0.0609756
3602	64	156	A	85	0.544872	G	71	0.455128
3604	9	172	T	171	0.994186	A	1	0.00581395
3604	21	172	A	170	0.988372	C	2	0.0116279
3608	52	172	G	171	0.994186	T	1	0.00581395
3615	70	166	T	164	0.987952	C	2	0.0120482
3617	46	168	A	166	0.988095	G	2	0.0119048
3617	53	168	A	166	0.988095	G	2	0.0119048
3617	55	168	T	153	0.910714	C	15	0.0892857
3624	41	162	A	156	0.962963	G	6	0.037037
3630	19	172	C	168	0.976744	G	4	0.0232558
3630	52	172	A	171	0.994186	G	1	0.00581395
3631	24	172	G	169	0.982558	A	3	0.0174419
3631	27	166	A	154	0.927711	G	12	0.0722892
3631	50	172	C	170	0.988372	T	2	0.0116279
3631	63	166	T	154	0.927711	C	12	0.0722892
3648	71	168	A	167	0.994048	G	1	0.00595238
3652	20	168	C	167	0.994048	T	1	0.00595238
3656	16	164	C	162	0.987805	T	2	0.0121951
3656	17	164	C	139	0.847561	A	25	0.152439
3667	35	172	G	171	0.994186	C	1	0.00581395
3668	8	170	C	169	0.994118	T	1	0.00588235
3668	26	172	C	168	0.976744	T	4	0.0232558
3668	32	172	G	171	0.994186	T	1	0.00581395
3673	16	156	C	152	0.974359	T	4	0.025641
3673	33	156	C	155	0.99359	T	1	0.00641026
3673	34	156	C	155	0.99359	T	1	0.00641026
3676	31	154	G	151	0.980519	A	3	0.0194805
3676	42	154	G	91	0.590909	A	63	0.409091
3676	49	154	T	153	0.993506	C	1	0.00649351
3687	7	160	G	157	0.98125	A	3	0.01875
3687	24	160	A	159	0.99375	T	1	0.00625
3692	59	172	C	171	0.994186	T	1	0.00581395
3695	20	160	A	157	0.98125	T	3	0.01875
3695	21	160	A	157	0.98125	T	3	0.01875
3695	56	160	C	159	0.99375	T	1	0.00625
3695	58	160	C	156	0.975	T	4	0.025
3695	71	160	T	158	0.9875	A	2	0.0125
3699	35	164	C	163	0.993902	T	1	0.00609756
3699	45	164	A	162	0.987805	C	2	0.0121951
3705	33	168	T	167	0.994048	A	1	0.00595238
3705	64	168	G	161	0.958333	A	7	0.0416667
3705	72	168	T	167	0.994048	A	1	0.00595238
3705	73	168	G	166	0.988095	C	2	0.0119048
3709	40	170	G	165	0.970588	C	5	0.0294118
3709	50	166	G	163	0.981928	A	3	0.0180723
3709	59	170	C	165	0.970588	G	5	0.0294118
3713	15	172	A	170	0.988372	G	2	0.0116279
3713	20	172	A	169	0.982558	G	3	0.0174419
3713	43	172	C	171	0.994186	T	1	0.00581395
3713	53	172	T	167	0.97093	C	5	0.0290698
3713	67	172	G	171	0.994186	T	1	0.00581395
3740	43	172	G	168	0.976744	A	4	0.0232558
3740	47	172	A	171	0.994186	C	1	0.00581395
3740	69	172	T	168	0.976744	A	4	0.0232558
3745	10	170	T	169	0.994118	C	1	0.00588235
3745	25	170	A	169	0.994118	G	1	0.00588235
3745	35	170	G	169	0.994118	A	1	0.00588235
3746	11	172	T	169	0.982558	G	3	0.0174419
3746	22	172	T	171	0.994186	A	1	0.00581395
3746	34	172	C	171	0.994186	A	1	0.00581395
3746	57	172	A	171	0.994186	C	1	0.00581395
3751	16	168	C	165	0.982143	A	3	0.0178571
3751	30	168	G	165	0.982143	T	3	0.0178571
3751	53	168	A	99	0.589286	G	69	0.410714
3760	56	172	G	171	0.994186	T	1	0.00581395
3760	72	172	G	168	0.976744	C	4	0.0232558
3762	10	168	G	167	0.994048	C	1	0.00595238
3762	34	168	T	158	0.940476	C	10	0.0595238
3762	56	168	C	158	0.940476	A	10	0.0595238
3762	62	168	A	164	0.97619	C	4	0.0238095
3772	41	172	A	171	0.994186	T	1	0.00581395
3772	42	172	G	171	0.994186	C	1	0.00581395
3772	69	172	T	171	0.994186	A	1	0.00581395
3779	49	172	T	171	0.994186	C	1	0.00581395
3779	50	172	C	171	0.994186	T	1	0.00581395
3779	53	172	C	171	0.994186	T	1	0.00581395
3787	19	172	G	171	0.994186	T	1	0.00581395
3787	25	172	G	171	0.994186	T	1	0.00581395
3787	42	170	T	169	0.994118	G	1	0.00588235
3787	46	170	A	105	0.617647	T	65	0.382353
3791	19	172	G	171	0.994186	A	1	0.00581395
3791	40	172	A	171	0.994186	C	1	0.00581395
3791	42	172	A	109	0.633721	T	63	0.366279
3791	58	172	T	162	0.94186	C	10	0.0581395
3795	14	172	C	171	0.994186	A	1	0.00581395
3795	19	172	C	170	0.988372	T	2	0.0116279
3809	18	172	T	106	0.616279	G	66	0.383721
3809	50	172	T	158	0.918605	C	14	0.0813953
3809	52	172	A	171	0.994186	G	1	0.00581395
3818	43	166	T	146	0.879518	G	20	0.120482
3818	46	172	A	160	0.930233	T	12	0.0697674
3818	68	166	A	127	0.76506	G	39	0.23494
3819	59	172	G	171	0.994186	A	1	0.00581395
3822	7	168	T	98	0.583333	C	70	0.416667
3822	20	166	C	161	0.96988	T	5	0.0301205
3822	44	168	G	127	0.755952	A	41	0.244048
3822	51	166	G	149	0.89759	A	17	0.10241
3834	11	170	G	163	0.958824	A	7	0.0411765
3838	19	168	C	152	0.904762	T	16	0.0952381
3838	29	170	G	155	0.911765	A	15	0.0882353
3838	34	168	G	165	0.982143	A	3	0.0178571
3838	62	170	A	143	0.841176	G	27	0.158824
3852	7	168	G	165	0.982143	A	3	0.0178571
3852	17	168	A	167	0.994048	C	1	0.00595238
3888	17	172	C	171	0.994186	T	1	0.00581395
3903	9	172	A	168	0.976744	C	4	0.0232558
3903	70	172	A	111	0.645349	C	61	0.354651
3906	43	170	G	157	0.923529	T	13	0.0764706
3907	22	172	T	171	0.994186	C	1	0.00581395
3907	61	172	A	171	0.994186	T	1	0.00581395
3912	14	170	A	165	0.970588	G	5	0.0294118
3913	8	170	G	169	0.994118	A	1	0.00588235
3913	18	168	G	105	0.625	A	63	0.375
3913	60	168	C	163	0.970238	T	5	0.0297619
3914	47	170	T	169	0.994118	C	1	0.00588235
3914	66	170	C	169	0.994118	T	1	0.00588235
3923	54	172	G	167	0.97093	A	5	0.0290698
3927	32	172	G	170	0.988372	C	2	0.0116279
3927	49	172	G	171	0.994186	A	1	0.00581395
3927	56	172	A	171	0.994186	G	1	0.00581395
3937	8	160	G	84	0.525	T	76	0.475
3937	26	160	G	159	0.99375	A	1	0.00625
3949	20	162	G	161	0.993827	A	1	0.00617284
3949	50	162	C	142	0.876543	G	20	0.123457
3950	11	170	A	145	0.852941	T	25	0.147059
3950	22	170	A	161	0.947059	T	9	0.0529412
3950	54	170	A	165	0.970588	G	5	0.0294118
3954	14	172	C	171	0.994186	T	1	0.00581395
3954	36	172	T	171	0.994186	A	1	0.00581395
3957	18	166	G	163	0.981928	A	3	0.0180723
3957	28	166	G	165	0.993976	A	1	0.0060241
3957	65	166	G	165	0.993976	C	1	0.0060241
3959	15	164	G	163	0.993902	A	1	0.00609756
3959	17	164	G	163	0.993902	A	1	0.00609756
3959	23	162	A	149	0.919753	G	13	0.0802469
3959	43	162	C	83	0.512346	T	79	0.487654
3964	62	172	A	171	0.994186	G	1	0.00581395
3966	47	168	G	166	0.988095	A	2	0.0119048
3966	49	168	T	158	0.940476	A	10	0.0595238
3966	66	168	C	157	0.934524	A	11	0.0654762
3967	46	164	G	154	0.939024	A	10	0.0609756
3967	51	164	A	119	0.72561	T	45	0.27439
3994	38	168	T	139	0.827381	G	29	0.172619
3994	43	170	T	150	0.882353	A	20	0.117647
3995	47	172	T	159	0.924419	G	13	0.0755814
4000	25	172	A	171	0.994186	G	1	0.00581395
4000	68	172	C	169	0.982558	T	3	0.0174419
4011	12	166	C	116	0.698795	T	50	0.301205
4013	30	172	C	171	0.994186	A	1	0.00581395
4013	44	172	G	171	0.994186	T	1	0.00581395
4020	38	172	C	160	0.930233	A	12	0.0697674
4020	42	172	G	170	0.988372	A	2	0.0116279
4020	64	172	C	152	0.883721	T	20	0.116279
4021	10	162	G	122	0.753086	A	40	0.246914
4021	26	170	G	133	0.782353	A	37	0.217647
4021	52	166	A	112	0.674699	G	54	0.325301
4021	58	170	T	169	0.994118	C	1	0.00588235
4022	18	168	C	156	0.928571	T	12	0.0714286
4022	69	168	C	97	0.577381	T	71	0.422619
4031	48	172	T	160	0.930233	A	12	0.0697674
4038	30	168	C	153	0.910714	G	15	0.0892857
4038	52	168	A	167	0.994048	G	1	0.00595238
4048	26	154	C	146	0.948052	T	8	0.0519481
4048	32	154	C	153	0.993506	T	1	0.00649351
4048	47	154	G	126	0.818182	A	28	0.181818
4058	20	172	C	162	0.94186	T	10	0.0581395
4058	24	172	T	169	0.982558	A	3	0.0174419
4058	74	172	A	161	0.936047	T	11	0.0639535
4068	25	172	G	171	0.994186	A	1	0.00581395
4068	37	170	A	166	0.976471	T	4	0.0235294
4068	39	170	T	140	0.823529	G	30	0.176471
4071	30	168	A	157	0.934524	T	11	0.0654762
4071	49	168	G	163	0.970238	A	5	0.0297619
4071	62	168	G	167	0.994048	C	1	0.00595238
4079	40	170	C	166	0.976471	T	4	0.0235294
4079	65	170	T	169	0.994118	C	1	0.00588235
4079	74	170	C	123	0.723529	T	47	0.276471
4080	17	168	A	106	0.630952	G	62	0.369048
4082	20	170	G	168	0.988235	C	2	0.0117647
4082	57	170	C	112	0.658824	T	58	0.341176
4082	60	172	C	171	0.994186	T	1	0.00581395
4089	17	172	G	169	0.982558	T	3	0.0174419
4089	32	172	G	157	0.912791	A	15	0.0872093
4089	71	172	T	158	0.918605	C	14	0.0813953
4098	46	170	C	169	0.994118	T	1	0.00588235
4098	52	164	G	111	0.676829	A	53	0.323171
4098	59	168	T	167	0.994048	G	1	0.00595238
4098	72	170	C	159	0.935294	G	11	0.0647059
4109	7	172	G	171	0.994186	A	1	0.00581395
4109	30	172	T	169	0.982558	A	3	0.0174419
4113	54	172	T	171	0.994186	A	1	0.00581395
4121	14	150	C	149	0.993333	A	1	0.00666667
4121	47	150	T	143	0.953333	A	7	0.0466667
4132	70	170	G	158	0.929412	T	12	0.0705882
4136	39	166	G	161	0.96988	A	5	0.0301205
4140	48	172	C	145	0.843023	T	27	0.156977
4140	64	172	A	168	0.976744	G	4	0.0232558
4146	28	164	C	163	0.993902	A	1	0.00609756
4147	10	158	G	133	0.841772	A	25	0.158228
4147	16	158	T	156	0.987342	C	2	0.0126582
4147	17	158	T	156	0.987342	A	2	0.0126582
4158	7	168	C	159	0.946429	A	9	0.0535714
4158	63	168	G	167	0.994048	C	1	0.00595238
4185	11	172	C	158	0.918605	G	14	0.0813953
4185	16	172	C	155	0.901163	T	17	0.0988372
4185	32	172	C	165	0.959302	A	7	0.0406977
4185	55	172	C	171	0.994186	T	1	0.00581395
4199	23	166	A	165	0.993976	G	1	0.0060241
4199	30	166	C	161	0.96988	A	5	0.0301205
4199	49	166	G	164	0.987952	A	2	0.0120482
4199	54	166	C	165	0.993976	T	1	0.0060241
4201	25	168	C	167	0.994048	G	1	0.00595238
4201	54	168	C	167	0.994048	A	1	0.00595238
4208	53	164	G	163	0.993902	A	1	0.00609756
4210	43	172	A	171	0.994186	G	1	0.00581395
4211	9	162	C	158	0.975309	G	4	0.0246914
4213	14	170	G	169	0.994118	A	1	0.00588235
4213	27	170	G	169	0.994118	T	1	0.00588235
4213	47	170	C	166	0.976471	T	4	0.0235294
4223	72	172	C	146	0.848837	T	26	0.151163
4225	36	152	C	151	0.993421	T	1	0.00657895
4225	52	152	A	140	0.921053	G	12	0.0789474
4227	13	162	A	90	0.555556	G	72	0.444444
4227	22	162	T	161	0.993827	G	1	0.00617284
4227	37	162	T	161	0.993827	A	1	0.00617284
4249	47	168	G	137	0.815476	A	31	0.184524
4250	36	160	T	159	0.99375	C	1	0.00625
4258	70	172	T	171	0.994186	G	1	0.00581395
4270	45	172	A	171	0.994186	T	1	0.00581395
4276	24	164	C	154	0.939024	A	10	0.0609756
4276	52	162	G	84	0.518519	T	78	0.481481
4280	9	172	G	171	0.994186	A	1	0.00581395
4280	60	172	G	169	0.982558	A	3	0.0174419
4284	7	172	T	88	0.511628	A	84	0.488372
4284	47	172	A	171	0.994186	T	1	0.00581395
4295	7	172	T	171	0.994186	C	1	0.00581395
4295	31	168	C	155	0.922619	T	13	0.077381
4295	34	172	G	168	0.976744	A	4	0.0232558
4295	70	168	G	157	0.934524	A	11	0.0654762
4295	71	170	G	168	0.988235	A	2	0.0117647
4297	14	160	A	159	0.99375	G	1	0.00625
4297	32	154	C	139	0.902597	T	15	0.0974026
4297	50	160	C	157	0.98125	T	3	0.01875
4300	10	172	T	103	0.598837	C	69	0.401163
4300	24	172	T	171	0.994186	C	1	0.00581395
4304	44	158	G	79	0.5	A	79	0.5
4312	21	170	G	165	0.970588	A	5	0.0294118
4312	24	170	C	165	0.970588	T	5	0.0294118
4312	49	170	C	169	0.994118	A	1	0.00588235
4320	18	166	A	108	0.650602	T	58	0.349398
4320	29	168	T	164	0.97619	C	4	0.0238095
4320	36	164	G	158	0.963415	A	6	0.0365854
4336	9	172	G	170	0.988372	A	2	0.0116279
4342	37	164	A	160	0.97561	G	4	0.0243902
4342	69	164	G	163	0.993902	A	1	0.00609756
4347	61	170	C	164	0.964706	T	6	0.0352941
4347	67	170	A	150	0.882353	G	20	0.117647
4348	9	172	C	171	0.994186	A	1	0.00581395
4348	24	172	G	171	0.994186	A	1	0.00581395
4348	34	172	C	171	0.994186	T	1	0.00581395
4348	71	172	G	171	0.994186	A	1	0.00581395
4375	30	168	C	167	0.994048	T	1	0.00595238
4375	36	168	G	166	0.988095	A	2	0.0119048
4375	66	168	G	160	0.952381	A	8	0.047619
4375	67	166	A	115	0.692771	G	51	0.307229
4392	68	170	C	169	0.994118	A	1	0.00588235
4393	22	170	A	168	0.988235	G	2	0.0117647
4393	46	170	A	169	0.994118	T	1	0.00588235
4393	53	170	G	169	0.994118	A	1	0.00588235
4406	7	170	G	165	0.970588	A	5	0.0294118
4406	24	170	G	169	0.994118	A	1	0.00588235
4406	38	170	A	168	0.988235	T	2	0.0117647
4406	63	170	C	169	0.994118	G	1	0.00588235
4436	7	172	T	171	0.994186	C	1	0.00581395
4436	61	172	G	171	0.994186	A	1	0.00581395
4441	14	172	A	163	0.947674	C	9	0.0523256
4441	30	172	G	164	0.953488	C	8	0.0465116
4461	12	154	T	110	0.714286	A	44	0.285714
4461	49	154	G	96	0.623377	A	58	0.376623
4469	25	172	G	171	0.994186	A	1	0.00581395
4469	40	172	G	143	0.831395	A	29	0.168605
4470	61	166	G	129	0.777108	A	37	0.222892
4477	7	172	T	161	0.936047	A	11	0.0639535
4482	50	168	T	137	0.815476	C	31	0.184524
4482	68	170	A	169	0.994118	T	1	0.00588235
4482	70	170	G	169	0.994118	A	1	0.00588235
4482	71	166	A	138	0.831325	G	28	0.168675
4484	41	162	G	86	0.530864	A	76	0.469136
4484	46	168	G	164	0.97619	T	4	0.0238095
4484	65	162	G	133	0.820988	C	29	0.179012
4494	18	152	G	150	0.986842	C	2	0.0131579
4515	39	172	T	170	0.988372	A	2	0.0116279
4526	23	172	C	169	0.982558	T	3	0.0174419
4573	24	170	T	155	0.911765	C	15	0.0882353
4573	36	170	C	155	0.911765	T	15	0.0882353
4573	55	170	C	169	0.994118	T	1	0.00588235
4573	65	170	C	136	0.8	T	34	0.2
4578	9	168	A	136	0.809524	G	32	0.190476
4578	55	168	A	162	0.964286	T	6	0.0357143
4578	71	168	T	166	0.988095	C	2	0.0119048
4654	16	168	G	163	0.970238	T	5	0.0297619
4654	20	168	T	167	0.994048	G	1	0.00595238
4656	54	164	G	162	0.987805	C	2	0.0121951
4664	38	164	T	159	0.969512	C	5	0.0304878
4664	59	164	C	162	0.987805	T	2	0.0121951
4673	66	170	T	169	0.994118	G	1	0.00588235
4686	19	172	G	169	0.982558	A	3	0.0174419
4686	20	172	A	171	0.994186	T	1	0.00581395
4712	42	154	G	153	0.993506	T	1	0.00649351
4732	24	172	G	171	0.994186	A	1	0.00581395
4732	42	172	C	162	0.94186	T	10	0.0581395
4741	27	170	A	102	0.6	T	68	0.4
4741	34	170	A	87	0.511765	G	83	0.488235
4741	37	172	G	171	0.994186	T	1	0.00581395
4741	43	172	C	171	0.994186	T	1	0.00581395
4741	45	172	C	171	0.994186	T	1	0.00581395
4745	67	162	G	160	0.987654	A	2	0.0123457
4752	37	172	C	171	0.994186	A	1	0.00581395
4752	56	172	G	171	0.994186	A	1	0.00581395
4752	71	172	G	148	0.860465	T	24	0.139535
4752	73	172	A	171	0.994186	G	1	0.00581395
4767	33	154	C	152	0.987013	A	2	0.012987
4767	39	152	A	149	0.980263	T	3	0.0197368
4767	43	154	T	153	0.993506	A	1	0.00649351
4767	46	154	T	129	0.837662	A	25	0.162338
4767	61	154	T	140	0.909091	C	14	0.0909091
4771	21	168	G	166	0.988095	A	2	0.0119048
4771	24	168	C	136	0.809524	T	32	0.190476
4771	31	168	A	108	0.642857	C	60	0.357143
4771	69	168	C	167	0.994048	T	1	0.00595238
4786	29	160	C	159	0.99375	T	1	0.00625
4795	45	172	A	171	0.994186	G	1	0.00581395
4804	31	172	C	171	0.994186	T	1	0.00581395
4804	36	170	A	169	0.994118	G	1	0.00588235
4804	40	170	C	154	0.905882	T	16	0.0941176
4804	72	168	G	124	0.738095	A	44	0.261905
4822	23	156	G	155	0.99359	A	1	0.00641026
4822	72	156	A	155	0.99359	T	1	0.00641026
4825	19	168	G	166	0.988095	T	2	0.0119048
4825	67	168	T	166	0.988095	C	2	0.0119048
4908	41	172	G	170	0.988372	A	2	0.0116279
4908	60	172	C	169	0.982558	T	3	0.0174419
4908	68	172	C	171	0.994186	T	1	0.00581395
4929	24	170	C	169	0.994118	T	1	0.00588235
4929	56	170	G	169	0.994118	T	1	0.00588235
4939	26	172	G	167	0.97093	T	5	0.0290698
4979	30	172	G	170	0.988372	A	2	0.0116279
4985	18	162	G	125	0.771605	C	37	0.228395
4985	70	162	C	144	0.888889	A	18	0.111111
5010	11	148	G	144	0.972973	T	4	0.027027
5010	20	148	A	100	0.675676	T	48	0.324324
5010	71	148	C	108	0.72973	A	40	0.27027
5037	44	166	A	124	0.746988	C	42	0.253012
5081	19	172	C	166	0.965116	A	6	0.0348837
5081	39	172	C	162	0.94186	A	10	0.0581395
5100	61	156	T	155	0.99359	A	1	0.00641026
5104	9	170	C	169	0.994118	T	1	0.00588235
5104	24	170	T	169	0.994118	C	1	0.00588235
5104	59	170	G	169	0.994118	T	1	0.00588235
5106	34	168	C	167	0.994048	A	1	0.00595238
5108	15	172	G	170	0.988372	A	2	0.0116279
5108	25	172	C	171	0.994186	T	1	0.00581395
5116	43	172	G	170	0.988372	A	2	0.0116279
5132	8	172	G	168	0.976744	C	4	0.0232558
5132	13	172	A	150	0.872093	C	22	0.127907
5132	32	172	A	154	0.895349	C	18	0.104651
5132	37	172	A	170	0.988372	G	2	0.0116279
5146	16	172	T	170	0.988372	C	2	0.0116279
5146	42	172	G	171	0.994186	C	1	0.00581395
5147	47	172	A	153	0.889535	C	19	0.110465
5147	52	172	C	168	0.976744	A	4	0.0232558
5153	7	172	A	167	0.97093	T	5	0.0290698
5153	34	172	C	171	0.994186	T	1	0.00581395
5171	56	166	G	130	0.783133	C	36	0.216867
5171	65	166	G	145	0.873494	T	21	0.126506
5187	17	170	G	162	0.952941	A	8	0.0470588
5187	45	172	C	170	0.988372	T	2	0.0116279
5187	71	170	C	158	0.929412	T	12	0.0705882
5206	45	172	G	171	0.994186	A	1	0.00581395
5238	39	154	G	153	0.993506	T	1	0.00649351
5238	55	154	C	153	0.993506	G	1	0.00649351
5239	49	170	G	169	0.994118	A	1	0.00588235
5292	17	170	A	168	0.988235	C	2	0.0117647
5292	32	170	G	168	0.988235	T	2	0.0117647
5292	67	170	G	167	0.982353	T	3	0.0176471
5297	16	172	G	171	0.994186	T	1	0.00581395
5297	17	172	C	171	0.994186	A	1	0.00581395
5297	19	172	C	171	0.994186	A	1	0.00581395
5297	22	172	C	165	0.959302	A	7	0.0406977
5297	30	172	C	171	0.994186	A	1	0.00581395
5320	26	172	C	118	0.686047	T	54	0.313953
5323	21	172	G	168	0.976744	A	4	0.0232558
5323	59	172	G	164	0.953488	A	8	0.0465116
5323	60	172	C	164	0.953488	G	8	0.0465116
5323	68	172	C	171	0.994186	T	1	0.00581395
5331	41	172	A	171	0.994186	G	1	0.00581395
5331	72	172	G	171	0.994186	C	1	0.00581395
5366	38	172	G	170	0.988372	A	2	0.0116279
5372	10	172	C	171	0.994186	T	1	0.00581395
5372	22	172	C	169	0.982558	T	3	0.0174419
5375	58	162	G	161	0.993827	A	1	0.00617284
5375	62	162	T	161	0.993827	A	1	0.00617284
5390	13	146	A	145	0.993151	C	1	0.00684932
5390	71	146	A	144	0.986301	G	2	0.0136986
5401	8	170	G	86	0.505882	A	84	0.494118
5401	61	170	A	86	0.505882	C	84	0.494118
5431	35	170	C	167	0.982353	A	3	0.0176471
5431	38	170	G	168	0.988235	T	2	0.0117647
5431	44	170	A	169	0.994118	T	1	0.00588235
5442	44	170	G	142	0.835294	A	28	0.164706
5442	47	170	A	169	0.994118	C	1	0.00588235
5442	51	170	T	168	0.988235	G	2	0.0117647
5451	20	172	T	170	0.988372	A	2	0.0116279
5451	24	172	G	169	0.982558	C	3	0.0174419
5451	68	172	G	170	0.988372	T	2	0.0116279
5453	8	168	G	143	0.85119	A	25	0.14881
5453	17	166	C	145	0.873494	T	21	0.126506
5453	23	164	G	152	0.926829	A	12	0.0731707
5453	59	170	C	166	0.976471	T	4	0.0235294
5464	37	168	T	167	0.994048	G	1	0.00595238
5464	53	168	G	166	0.988095	A	2	0.0119048
5464	54	168	C	166	0.988095	T	2	0.0119048
5465	26	172	G	167	0.97093	T	5	0.0290698
5465	39	172	G	165	0.959302	A	7	0.0406977
5465	58	172	T	171	0.994186	A	1	0.00581395
5499	15	168	C	167	0.994048	T	1	0.00595238
5532	23	168	A	167	0.994048	G	1	0.00595238
5532	35	168	G	167	0.994048	T	1	0.00595238
5568	8	172	G	171	0.994186	C	1	0.00581395
5568	9	172	T	171	0.994186	A	1	0.00581395
5568	12	172	C	171	0.994186	T	1	0.00581395
5590	32	170	G	163	0.958824	A	7	0.0411765
5590	33	172	T	171	0.994186	A	1	0.00581395
5604	21	170	C	169	0.994118	T	1	0.00588235
5616	34	172	G	168	0.976744	A	4	0.0232558
5616	52	172	C	171	0.994186	T	1	0.00581395
5616	56	172	G	171	0.994186	T	1	0.00581395
5633	66	170	C	168	0.988235	T	2	0.0117647
5637	14	172	G	170	0.988372	A	2	0.0116279
5637	47	172	C	171	0.994186	A	1	0.00581395
5648	70	168	A	167	0.994048	C	1	0.00595238
5669	39	166	G	146	0.879518	A	20	0.120482
5684	7	172	C	171	0.994186	T	1	0.00581395
5684	12	172	C	114	0.662791	T	58	0.337209
5695	57	164	A	108	0.658537	G	56	0.341463
5695	67	164	C	163	0.993902	T	1	0.00609756
5702	44	172	G	171	0.994186	A	1	0.00581395
5702	46	172	G	171	0.994186	A	1	0.00581395
5702	68	172	G	166	0.965116	A	6	0.0348837
5732	27	172	G	149	0.866279	A	23	0.133721
5732	45	172	A	171	0.994186	G	1	0.00581395
5758	13	172	G	157	0.912791	A	15	0.0872093
5774	48	170	A	166	0.976471	G	4	0.0235294
5774	63	170	T	169	0.994118	A	1	0.00588235
5776	52	172	T	171	0.994186	A	1	0.00581395
5786	45	172	A	171	0.994186	G	1	0.00581395
5801	14	172	C	170	0.988372	T	2	0.0116279
5809	67	170	G	161	0.947059	A	9	0.0529412
5818	20	158	A	157	0.993671	C	1	0.00632911
5831	36	168	C	144	0.857143	T	24	0.142857
5831	72	166	C	164	0.987952	T	2	0.0120482
5857	19	166	C	165	0.993976	T	1	0.0060241
5857	20	166	A	163	0.981928	C	3	0.0180723
5857	50	166	C	140	0.843373	A	26	0.156627
5857	52	166	C	165	0.993976	A	1	0.0060241
5872	13	172	G	89	0.517442	A	83	0.482558
5872	49	172	A	171	0.994186	T	1	0.00581395
5872	52	172	C	171	0.994186	T	1	0.00581395
5898	29	162	A	161	0.993827	G	1	0.00617284
5907	33	160	C	146	0.9125	T	14	0.0875
5907	39	160	A	153	0.95625	G	7	0.04375
5909	17	170	G	167	0.982353	A	3	0.0176471
5909	29	172	G	148	0.860465	T	24	0.139535
5909	66	172	G	170	0.988372	C	2	0.0116279
5909	73	170	A	166	0.976471	G	4	0.0235294
5916	29	172	C	164	0.953488	T	8	0.0465116
5921	22	158	G	157	0.993671	A	1	0.00632911
5921	24	158	T	155	0.981013	G	3	0.0189873
5925	38	166	G	160	0.963855	A	6	0.0361446
5925	45	166	T	91	0.548193	A	75	0.451807
5925	53	168	T	157	0.934524	C	11	0.0654762
5925	74	168	A	167	0.994048	G	1	0.00595238
5926	31	172	C	167	0.97093	T	5	0.0290698
5926	32	172	G	171	0.994186	A	1	0.00581395
5926	58	172	T	152	0.883721	C	20	0.116279
5929	66	160	C	156	0.975	A	4	0.025
5929	67	160	A	156	0.975	T	4	0.025
5930	23	172	T	127	0.738372	C	45	0.261628
5937	23	164	C	103	0.628049	G	61	0.371951
5937	35	164	G	156	0.95122	A	8	0.0487805
5937	66	164	T	160	0.97561	C	4	0.0243902
5947	68	158	C	153	0.968354	T	5	0.0316456
5959	17	172	C	171	0.994186	A	1	0.00581395
5959	39	172	C	155	0.901163	G	17	0.0988372
5964	9	172	C	171	0.994186	T	1	0.00581395
5964	34	172	T	154	0.895349	A	18	0.104651
5964	41	172	T	170	0.988372	A	2	0.0116279
5973	15	166	C	156	0.939759	T	10	0.060241
5973	70	166	T	165	0.993976	C	1	0.0060241
5974	36	166	G	165	0.993976	A	1	0.0060241
5980	9	150	G	149	0.993333	C	1	0.00666667
5980	15	150	G	137	0.913333	A	13	0.0866667
5980	27	150	T	149	0.993333	C	1	0.00666667
5980	58	150	T	148	0.986667	G	2	0.0133333
5984	17	172	G	153	0.889535	A	19	0.110465
5984	26	172	T	149	0.866279	C	23	0.133721
5984	32	170	A	149	0.876471	G	21	0.123529
5984	55	172	C	171	0.994186	T	1	0.00581395
5984	66	172	C	157	0.912791	A	15	0.0872093
5985	73	168	G	157	0.934524	T	11	0.0654762
5991	17	170	A	166	0.976471	G	4	0.0235294
5991	18	170	G	166	0.976471	T	4	0.0235294
5997	64	164	G	135	0.823171	A	29	0.176829
5997	65	162	G	105	0.648148	A	57	0.351852
5997	69	168	G	165	0.982143	A	3	0.0178571
6001	38	172	C	151	0.877907	T	21	0.122093
6001	69	172	A	171	0.994186	C	1	0.00581395
6017	50	172	C	171	0.994186	T	1	0.00581395
6017	65	172	C	163	0.947674	T	9	0.0523256
6025	42	166	A	165	0.993976	T	1	0.0060241
6025	43	166	G	158	0.951807	A	8	0.0481928
6025	64	166	C	165	0.993976	T	1	0.0060241
6025	73	166	T	163	0.981928	C	3	0.0180723
6027	67	170	T	169	0.994118	A	1	0.00588235
6051	36	170	T	143	0.841176	A	27	0.158824
6061	61	172	C	171	0.994186	A	1	0.00581395
6076	45	172	G	99	0.575581	C	73	0.424419
6076	68	172	A	171	0.994186	T	1	0.00581395
6087	54	162	T	161	0.993827	A	1	0.00617284
6107	41	172	G	168	0.976744	A	4	0.0232558
6111	47	164	C	142	0.865854	T	22	0.134146
6111	60	172	C	171	0.994186	A	1	0.00581395
6111	62	164	A	124	0.756098	G	40	0.243902
6114	43	160	G	158	0.9875	A	2	0.0125
6127	51	172	C	171	0.994186	T	1	0.00581395
6127	60	172	A	115	0.668605	T	57	0.331395
6133	72	170	C	165	0.970588	T	5	0.0294118
6137	22	172	G	165	0.959302	A	7	0.0406977
6139	13	172	T	103	0.598837	A	69	0.401163
6139	21	172	G	171	0.994186	A	1	0.00581395
6143	11	172	A	169	0.982558	C	3	0.0174419
6143	20	172	G	169	0.982558	A	3	0.0174419
6151	26	172	C	167	0.97093	T	5	0.0290698
6156	22	164	C	155	0.945122	T	9	0.054878
6156	32	164	G	104	0.634146	T	60	0.365854
6156	48	170	G	169	0.994118	T	1	0.00588235
6156	66	168	G	166	0.988095	A	2	0.0119048
6174	19	170	G	166	0.976471	C	4	0.0235294
6241	33	170	C	165	0.970588	T	5	0.0294118
6241	66	170	C	169	0.994118	T	1	0.00588235
6246	7	150	A	149	0.993333	C	1	0.00666667
6246	10	150	C	149	0.993333	T	1	0.00666667
6296	48	172	G	171	0.994186	A	1	0.00581395
6302	7	168	C	160	0.952381	T	8	0.047619
6302	15	162	C	119	0.734568	T	43	0.265432
6302	56	162	C	146	0.901235	T	16	0.0987654
6303	16	172	C	171	0.994186	T	1	0.00581395
6303	17	172	A	166	0.965116	G	6	0.0348837
6303	37	172	A	171	0.994186	G	1	0.00581395
6303	74	172	T	151	0.877907	C	21	0.122093
6308	55	172	C	171	0.994186	T	1	0.00581395
6344	61	172	C	170	0.988372	A	2	0.0116279
6347	17	172	C	112	0.651163	T	60	0.348837
6374	10	172	A	169	0.982558	G	3	0.0174419
6374	54	172	G	167	0.97093	C	5	0.0290698
6374	64	172	G	171	0.994186	A	1	0.00581395
6404	31	172	G	128	0.744186	A	44	0.255814
6408	19	172	C	171	0.994186	T	1	0.00581395
6408	42	172	G	171	0.994186	T	1	0.00581395
6430	47	156	A	140	0.897436	T	16	0.102564
6430	72	156	C	155	0.99359	A	1	0.00641026
6444	11	172	G	158	0.918605	A	14	0.0813953
6444	25	172	C	171	0.994186	A	1	0.00581395
6444	47	172	C	169	0.982558	T	3	0.0174419
6469	21	172	T	171	0.994186	A	1	0.00581395
6469	35	172	T	171	0.994186	C	1	0.00581395
6469	73	172	C	157	0.912791	T	15	0.0872093
6472	12	160	T	159	0.99375	A	1	0.00625
6472	69	160	G	141	0.88125	T	19	0.11875
6483	38	172	T	171	0.994186	C	1	0.00581395
6483	74	172	G	171	0.994186	A	1	0.00581395
6506	9	172	C	162	0.94186	T	10	0.0581395
6506	27	172	C	164	0.953488	G	8	0.0465116
6506	31	172	G	171	0.994186	C	1	0.00581395
6514	40	162	G	152	0.938272	C	10	0.0617284
6514	46	162	G	150	0.925926	A	12	0.0740741
6514	67	162	C	144	0.888889	A	18	0.111111
6522	7	170	G	164	0.964706	A	6	0.0352941
6522	22	170	C	168	0.988235	A	2	0.0117647
6522	36	170	C	163	0.958824	T	7	0.0411765
6522	67	170	G	169	0.994118	T	1	0.00588235
6537	16	172	T	170	0.988372	C	2	0.0116279
6537	33	172	G	171	0.994186	A	1	0.00581395
6537	66	172	T	171	0.994186	C	1	0.00581395
6546	11	172	C	162	0.94186	A	10	0.0581395
6546	26	172	C	151	0.877907	T	21	0.122093
6549	28	168	T	167	0.994048	C	1	0.00595238
6549	49	168	C	153	0.910714	G	15	0.0892857
6551	63	172	C	170	0.988372	T	2	0.0116279
6556	17	172	G	169	0.982558	A	3	0.0174419
6576	7	170	C	158	0.929412	T	12	0.0705882
6576	21	170	G	166	0.976471	C	4	0.0235294
6576	48	172	C	170	0.988372	T	2	0.0116279
6576	52	168	A	167	0.994048	C	1	0.00595238
6583	9	172	T	150	0.872093	G	22	0.127907
6583	41	172	A	171	0.994186	T	1	0.00581395
6603	18	168	G	167	0.994048	A	1	0.00595238
6603	19	168	T	156	0.928571	G	12	0.0714286
6603	25	168	G	146	0.869048	T	22	0.130952
6603	61	168	T	167	0.994048	C	1	0.00595238
6631	32	168	A	83	0.494048	G	85	0.505952
6631	71	168	C	167	0.994048	A	1	0.00595238
6638	45	172	C	171	0.994186	T	1	0.00581395
6638	59	172	C	168	0.976744	G	4	0.0232558
6645	20	168	A	119	0.708333	T	49	0.291667
6645	25	168	C	119	0.708333	A	49	0.291667
6658	11	160	G	157	0.98125	A	3	0.01875
6658	47	164	G	162	0.987805	A	2	0.0121951
6663	51	158	C	157	0.993671	A	1	0.00632911
6663	68	158	T	155	0.981013	C	3	0.0189873
6663	69	158	A	141	0.892405	T	17	0.107595
6663	71	158	T	129	0.816456	C	29	0.183544
6663	74	158	T	148	0.936709	C	10	0.0632911
6668	13	168	G	164	0.97619	A	4	0.0238095
6668	29	168	C	165	0.982143	A	3	0.0178571
6668	40	168	G	160	0.952381	T	8	0.047619
6668	47	168	T	167	0.994048	A	1	0.00595238
6676	41	170	C	168	0.988235	T	2	0.0117647
6694	25	172	G	171	0.994186	T	1	0.00581395
6694	45	170	G	144	0.847059	C	26	0.152941
6702	20	172	G	169	0.982558	A	3	0.0174419
6715	38	170	C	169	0.994118	T	1	0.00588235
6715	50	170	C	168	0.988235	T	2	0.0117647
6715	53	170	T	142	0.835294	C	28	0.164706
6742	7	170	C	169	0.994118	A	1	0.00588235
6742	64	170	C	168	0.988235	T	2	0.0117647
6770	48	168	C	164	0.97619	T	4	0.0238095
6770	60	168	A	162	0.964286	G	6	0.0357143
6770	66	168	A	152	0.904762	G	16	0.0952381
6771	31	164	C	151	0.920732	T	13	0.0792683
6789	9	166	T	165	0.993976	C	1	0.0060241
6789	16	166	C	165	0.993976	T	1	0.0060241
6798	49	158	G	82	0.518987	C	76	0.481013
6811	22	158	G	155	0.981013	A	3	0.0189873
6811	27	158	A	156	0.987342	C	2	0.0126582
6811	60	158	C	144	0.911392	T	14	0.0886076
6811	65	158	T	157	0.993671	A	1	0.00632911
6815	36	172	C	171	0.994186	T	1	0.00581395
6815	72	172	G	171	0.994186	A	1	0.00581395
6826	27	170	G	157	0.923529	T	13	0.0764706
6880	34	170	C	145	0.852941	T	25	0.147059
6880	71	170	T	168	0.988235	C	2	0.0117647
6885	9	168	C	166	0.988095	T	2	0.0119048
6888	47	170	A	165	0.970588	T	5	0.0294118
6918	14	172	G	171	0.994186	A	1	0.00581395
6918	45	172	C	171	0.994186	T	1	0.00581395
6918	48	172	C	169	0.982558	T	3	0.0174419
6918	72	172	G	169	0.982558	A	3	0.0174419
6928	12	170	G	169	0.994118	T	1	0.00588235
6928	41	170	T	167	0.982353	G	3	0.0176471
6928	45	170	A	162	0.952941	G	8	0.0470588
6945	57	170	C	144	0.847059	T	26	0.152941
6945	72	170	C	167	0.982353	T	3	0.0176471
6973	26	172	G	169	0.982558	A	3	0.0174419
6973	41	172	G	167	0.97093	A	5	0.0290698
6981	54	156	T	154	0.987179	A	2	0.0128205
6981	64	156	G	151	0.967949	T	5	0.0320513
6981	73	154	A	90	0.584416	C	64	0.415584
6983	21	168	G	151	0.89881	T	17	0.10119
6983	48	168	T	167	0.994048	A	1	0.00595238
6983	60	168	T	167	0.994048	C	1	0.00595238
6988	34	170	C	169	0.994118	T	1	0.00588235
7006	31	162	A	160	0.987654	G	2	0.0123457
7006	44	162	C	161	0.993827	G	1	0.00617284
7007	72	154	T	138	0.896104	A	16	0.103896
7007	74	154	C	138	0.896104	G	16	0.103896
7040	53	172	T	170	0.988372	C	2	0.0116279
7051	13	172	C	169	0.982558	A	3	0.0174419
7051	43	172	G	170	0.988372	A	2	0.0116279
7051	52	172	T	171	0.994186	C	1	0.00581395
7060	45	172	G	170	0.988372	T	2	0.0116279
7060	51	172	G	152	0.883721	T	20	0.116279
7060	70	172	C	160	0.930233	T	12	0.0697674
7067	10	154	T	149	0.967532	C	5	0.0324675
7067	69	154	T	87	0.564935	G	67	0.435065
7073	32	166	C	165	0.993976	T	1	0.0060241
7080	14	172	G	171	0.994186	A	1	0.00581395
7080	18	172	C	171	0.994186	G	1	0.00581395
7093	39	172	A	171	0.994186	G	1	0.00581395
7102	25	160	G	155	0.96875	A	5	0.03125
7102	43	162	C	161	0.993827	G	1	0.00617284
7102	52	162	C	158	0.975309	T	4	0.0246914
7107	58	172	G	162	0.94186	A	10	0.0581395
7108	40	156	C	154	0.987179	T	2	0.0128205
7113	46	170	G	169	0.994118	A	1	0.00588235
7113	67	170	G	169	0.994118	T	1	0.00588235
7113	72	170	C	169	0.994118	T	1	0.00588235
7116	59	164	G	101	0.615854	A	63	0.384146
7130	30	166	C	165	0.993976	A	1	0.0060241
7130	37	166	A	164	0.987952	G	2	0.0120482
7130	48	166	G	160	0.963855	A	6	0.0361446
7130	53	166	G	133	0.801205	A	33	0.198795
7134	14	168	A	166	0.988095	T	2	0.0119048
7134	17	162	G	129	0.796296	A	33	0.203704
7134	28	168	C	166	0.988095	T	2	0.0119048
7134	48	168	T	163	0.970238	A	5	0.0297619
7134	73	164	T	112	0.682927	A	52	0.317073
7140	60	154	G	125	0.811688	C	29	0.188312
7140	70	172	T	171	0.994186	G	1	0.00581395
7140	71	154	G	148	0.961039	T	6	0.038961
7154	7	172	T	170	0.988372	A	2	0.0116279
7154	49	170	T	163	0.958824	C	7	0.0411765
7154	70	172	C	100	0.581395	A	72	0.418605
7154	72	170	A	131	0.770588	G	39	0.229412
7165	32	172	C	171	0.994186	G	1	0.00581395
7165	46	172	T	151	0.877907	C	21	0.122093
7174	36	172	G	170	0.988372	A	2	0.0116279
7174	41	168	A	123	0.732143	G	45	0.267857
7174	44	168	G	147	0.875	A	21	0.125
7174	59	170	G	166	0.976471	A	4	0.0235294
7185	37	166	T	88	0.53012	G	78	0.46988
7185	39	166	C	154	0.927711	T	12	0.0722892
7185	40	172	C	171	0.994186	T	1	0.00581395
7185	43	172	C	171	0.994186	T	1	0.00581395
7205	36	170	A	166	0.976471	G	4	0.0235294
7207	62	172	G	171	0.994186	A	1	0.00581395
7229	9	172	C	171	0.994186	A	1	0.00581395
7235	58	172	C	171	0.994186	T	1	0.00581395
7236	63	172	A	163	0.947674	G	9	0.0523256
7248	12	170	A	169	0.994118	G	1	0.00588235
7261	41	156	T	150	0.961538	A	6	0.0384615
7271	22	152	G	149	0.980263	A	3	0.0197368
7271	38	152	C	150	0.986842	T	2	0.0131579
7271	55	152	T	150	0.986842	A	2	0.0131579
7271	61	152	T	150	0.986842	A	2	0.0131579
7271	62	152	A	150	0.986842	T	2	0.0131579
7321	33	166	A	152	0.915663	T	14	0.0843373
7321	48	166	C	164	0.987952	G	2	0.0120482
7321	60	166	C	165	0.993976	G	1	0.0060241
7327	26	166	G	165	0.993976	T	1	0.0060241
7346	31	152	G	144	0.947368	T	8	0.0526316
7365	21	172	A	170	0.988372	T	2	0.0116279
7365	60	172	T	171	0.994186	C	1	0.00581395
7367	28	172	A	167	0.97093	T	5	0.0290698
7391	27	172	C	171	0.994186	T	1	0.00581395
7414	16	164	G	163	0.993902	A	1	0.00609756
7418	59	160	A	87	0.54375	G	73	0.45625
7421	8	162	T	147	0.907407	C	15	0.0925926
7421	11	164	T	124	0.756098	C	40	0.243902
7421	14	162	A	118	0.728395	G	44	0.271605
7421	22	164	G	162	0.987805	A	2	0.0121951
7421	37	164	C	149	0.908537	A	15	0.0914634
7422	19	162	C	160	0.987654	A	2	0.0123457
7422	22	162	C	160	0.987654	T	2	0.0123457
7422	23	162	A	155	0.95679	T	7	0.0432099
7422	31	162	C	161	0.993827	T	1	0.00617284
7425	15	172	G	168	0.976744	A	4	0.0232558
7426	60	170	G	169	0.994118	T	1	0.00588235
7429	26	172	C	171	0.994186	T	1	0.00581395
7435	36	162	G	96	0.592593	T	66	0.407407
7435	69	162	C	115	0.709877	T	47	0.290123
7444	24	160	T	155	0.96875	G	5	0.03125
7444	33	160	C	143	0.89375	G	17	0.10625
7444	43	160	G	158	0.9875	A	2	0.0125
7448	29	160	G	152	0.95	A	8	0.05
7448	34	158	A	150	0.949367	T	8	0.0506329
7448	35	158	G	150	0.949367	T	8	0.0506329
7448	42	160	G	158	0.9875	A	2	0.0125
7457	28	166	T	163	0.981928	A	3	0.0180723
7457	38	166	T	119	0.716867	C	47	0.283133
7457	53	166	C	161	0.96988	T	5	0.0301205
7470	37	166	C	160	0.963855	T	6	0.0361446
7470	42	166	C	149	0.89759	A	17	0.10241
7470	48	166	G	163	0.981928	A	3	0.0180723
7471	29	172	T	109	0.633721	A	63	0.366279
7471	43	172	C	171	0.994186	G	1	0.00581395
7479	33	172	C	171	0.994186	T	1	0.00581395
7489	46	172	C	170	0.988372	T	2	0.0116279
7489	60	172	C	171	0.994186	T	1	0.00581395
7489	70	172	C	171	0.994186	T	1	0.00581395
7494	11	172	C	171	0.994186	T	1	0.00581395
7494	71	172	C	156	0.906977	T	16	0.0930233
7505	27	156	C	155	0.99359	T	1	0.00641026
7508	30	172	T	171	0.994186	A	1	0.00581395
7508	50	172	C	171	0.994186	G	1	0.00581395
7508	59	172	C	169	0.982558	A	3	0.0174419
7512	21	172	G	169	0.982558	A	3	0.0174419
7512	36	172	C	169	0.982558	T	3	0.0174419
7514	53	170	A	168	0.988235	C	2	0.0117647
7522	34	162	C	161	0.993827	G	1	0.00617284
7522	62	162	A	161	0.993827	T	1	0.00617284
7531	42	172	A	171	0.994186	G	1	0.00581395
7546	30	170	C	169	0.994118	T	1	0.00588235
7549	52	172	T	171	0.994186	A	1	0.00581395
7556	41	172	C	170	0.988372	G	2	0.0116279
7556	68	172	A	170	0.988372	T	2	0.0116279
7556	71	172	C	169	0.982558	T	3	0.0174419
7556	74	172	C	170	0.988372	T	2	0.0116279
7568	21	172	C	142	0.825581	T	30	0.174419
7568	48	172	G	169	0.982558	A	3	0.0174419
7568	52	172	A	171	0.994186	G	1	0.00581395
7568	57	172	G	167	0.97093	T	5	0.0290698
7571	72	172	G	171	0.994186	A	1	0.00581395
7576	67	172	C	104	0.604651	A	68	0.395349
7579	51	168	C	167	0.994048	T	1	0.00595238
7579	53	168	G	157	0.934524	A	11	0.0654762
7579	70	168	A	142	0.845238	T	26	0.154762
7585	29	164	G	157	0.957317	A	7	0.0426829
7593	13	170	A	150	0.882353	G	20	0.117647
7593	24	170	G	169	0.994118	C	1	0.00588235
7593	43	170	C	169	0.994118	T	1	0.00588235
7593	64	170	C	169	0.994118	A	1	0.00588235
7601	23	170	C	169	0.994118	T	1	0.00588235
7601	42	170	C	94	0.552941	T	76	0.447059
7615	19	166	C	162	0.975904	T	4	0.0240964
7615	25	166	C	118	0.710843	T	48	0.289157
7615	36	166	C	165	0.993976	T	1	0.0060241
7615	60	166	T	164	0.987952	A	2	0.0120482
7619	16	170	A	92	0.541176	T	78	0.458824
7619	40	172	A	171	0.994186	G	1	0.00581395
7619	57	172	T	171	0.994186	C	1	0.00581395
7633	22	172	A	170	0.988372	T	2	0.0116279
7634	39	172	G	170	0.988372	A	2	0.0116279
7636	33	170	T	169	0.994118	G	1	0.00588235
7636	35	170	A	169	0.994118	G	1	0.00588235
7649	18	170	C	167	0.982353	T	3	0.0176471
7649	29	170	C	169	0.994118	T	1	0.00588235
7649	38	170	C	167	0.982353	T	3	0.0176471
7649	48	170	C	169	0.994118	T	1	0.00588235
7650	53	172	G	171	0.994186	C	1	0.00581395
7650	63	172	A	171	0.994186	T	1	0.00581395
7663	15	172	C	169	0.982558	T	3	0.0174419
7673	71	170	C	169	0.994118	T	1	0.00588235
7673	72	170	A	162	0.952941	G	8	0.0470588
7675	16	164	A	163	0.993902	T	1	0.00609756
7675	34	164	T	157	0.957317	C	7	0.0426829
7675	35	164	C	162	0.987805	A	2	0.0121951
7675	73	164	G	162	0.987805	T	2	0.0121951
7676	13	172	C	171	0.994186	A	1	0.00581395
7676	28	166	C	143	0.861446	T	23	0.138554
7676	46	166	G	132	0.795181	A	34	0.204819
7676	64	170	G	159	0.935294	A	11	0.0647059
7678	21	162	A	89	0.549383	C	73	0.450617
7678	30	162	G	138	0.851852	A	24	0.148148
7678	51	166	G	165	0.993976	C	1	0.0060241
7702	13	152	T	80	0.526316	A	72	0.473684
7702	34	154	C	153	0.993506	T	1	0.00649351
7709	15	160	G	157	0.98125	T	3	0.01875
7709	29	160	A	149	0.93125	T	11	0.06875
7709	57	160	C	159	0.99375	A	1	0.00625
7709	60	160	C	159	0.99375	T	1	0.00625
7709	70	160	T	145	0.90625	C	15	0.09375
7718	48	150	T	140	0.933333	G	10	0.0666667
7718	73	150	A	149	0.993333	T	1	0.00666667
7729	43	158	G	157	0.993671	A	1	0.00632911
7729	52	158	C	157	0.993671	T	1	0.00632911
7756	15	158	G	157	0.993671	A	1	0.00632911
7759	65	172	G	171	0.994186	A	1	0.00581395
7760	15	152	C	148	0.973684	T	4	0.0263158
7760	37	152	G	147	0.967105	A	5	0.0328947
7760	48	152	C	149	0.980263	A	3	0.0197368
7760	54	152	T	151	0.993421	C	1	0.00657895
7773	35	172	C	171	0.994186	T	1	0.00581395
7779	10	160	A	155	0.96875	G	5	0.03125
7779	48	158	A	149	0.943038	T	9	0.056962
7779	70	160	T	159	0.99375	C	1	0.00625
7791	11	172	C	169	0.982558	T	3	0.0174419
7791	30	172	C	171	0.994186	T	1	0.00581395
7797	10	170	C	167	0.982353	T	3	0.0176471
7797	37	166	A	133	0.801205	C	33	0.198795
7797	45	168	T	167	0.994048	C	1	0.00595238
7797	63	166	T	111	0.668675	A	55	0.331325
7797	71	170	A	160	0.941176	C	10	0.0588235
7803	34	170	G	168	0.988235	A	2	0.0117647
7803	51	170	T	115	0.676471	G	55	0.323529
7812	17	172	A	171	0.994186	T	1	0.00581395
7812	46	172	G	168	0.976744	T	4	0.0232558
7812	59	172	G	168	0.976744	T	4	0.0232558
7815	22	156	G	153	0.980769	A	3	0.0192308
7815	42	156	G	154	0.987179	A	2	0.0128205
7815	74	156	G	155	0.99359	A	1	0.00641026
7821	67	170	G	169	0.994118	T	1	0.00588235
7826	15	170	G	165	0.970588	T	5	0.0294118
7830	19	172	G	171	0.994186	A	1	0.00581395
7830	64	172	G	170	0.988372	A	2	0.0116279
7841	10	170	C	169	0.994118	G	1	0.00588235
7841	18	170	C	169	0.994118	T	1	0.00588235
7843	12	170	C	160	0.941176	T	10	0.0588235
7843	73	170	C	167	0.982353	A	3	0.0176471
7844	34	170	T	162	0.952941	A	8	0.0470588
7844	35	170	T	162	0.952941	G	8	0.0470588
7848	14	162	T	160	0.987654	A	2	0.0123457
7848	52	160	T	159	0.99375	C	1	0.00625
7848	56	162	A	154	0.950617	C	8	0.0493827
7848	64	162	A	160	0.987654	T	2	0.0123457
7852	15	152	G	150	0.986842	T	2	0.0131579
7852	42	152	G	151	0.993421	A	1	0.00657895
7852	58	152	A	151	0.993421	T	1	0.00657895
7856	67	172	G	171	0.994186	A	1	0.00581395
7864	25	154	C	150	0.974026	T	4	0.025974
7864	52	154	C	153	0.993506	A	1	0.00649351
7868	62	166	T	165	0.993976	C	1	0.0060241
7871	20	166	A	164	0.987952	G	2	0.0120482
7872	31	172	C	171	0.994186	G	1	0.00581395
7872	38	172	C	170	0.988372	T	2	0.0116279
7872	52	172	G	156	0.906977	T	16	0.0930233
7872	60	172	G	170	0.988372	C	2	0.0116279
7875	12	164	G	162	0.987805	A	2	0.0121951
7875	38	164	C	157	0.957317	T	7	0.0426829
7878	12	164	T	163	0.993902	C	1	0.00609756
7878	35	164	G	163	0.993902	A	1	0.00609756
7878	46	164	A	163	0.993902	T	1	0.00609756
7886	24	172	T	171	0.994186	G	1	0.00581395
7886	26	172	T	171	0.994186	C	1	0.00581395
7886	28	172	C	170	0.988372	T	2	0.0116279
7893	20	162	A	124	0.765432	T	38	0.234568
7893	65	162	G	123	0.759259	T	39	0.240741
7897	10	160	G	156	0.975	T	4	0.025
7897	18	160	A	122	0.7625	T	38	0.2375
7897	56	160	G	159	0.99375	A	1	0.00625
7898	68	172	G	171	0.994186	A	1	0.00581395
7907	21	172	G	160	0.930233	T	12	0.0697674
7907	24	172	G	169	0.982558	T	3	0.0174419
7907	65	172	G	171	0.994186	A	1	0.00581395
7913	38	170	C	167	0.982353	A	3	0.0176471
7913	69	170	T	168	0.988235	C	2	0.0117647
7918	14	172	C	170	0.988372	T	2	0.0116279
7918	33	172	A	171	0.994186	T	1	0.00581395
7918	51	172	T	171	0.994186	A	1	0.00581395
7918	56	172	T	138	0.802326	A	34	0.197674
7924	14	166	G	154	0.927711	A	12	0.0722892
7924	32	166	A	165	0.993976	G	1	0.0060241
7928	63	158	G	156	0.987342	T	2	0.0126582
7930	13	172	C	171	0.994186	G	1	0.00581395
7931	8	158	G	157	0.993671	T	1	0.00632911
7931	24	158	A	154	0.974684	T	4	0.0253165
7931	26	158	G	155	0.981013	C	3	0.0189873
7931	51	158	C	155	0.981013	A	3	0.0189873
7931	72	158	A	154	0.974684	G	4	0.0253165
7936	33	172	T	122	0.709302	C	50	0.290698
7936	34	172	C	160	0.930233	A	12	0.0697674
7937	38	172	C	171	0.994186	T	1	0.00581395
7937	47	172	T	162	0.94186	C	10	0.0581395
7969	9	168	C	167	0.994048	T	1	0.00595238
7983	32	168	G	167	0.994048	A	1	0.00595238
7984	7	170	T	169	0.994118	C	1	0.00588235
7984	34	170	G	169	0.994118	T	1	0.00588235
7984	60	170	C	169	0.994118	T	1	0.00588235
7986	51	170	C	169	0.994118	T	1	0.00588235
7986	52	170	A	167	0.982353	G	3	0.0176471
7989	52	172	C	170	0.988372	T	2	0.0116279
7989	66	170	A	115	0.676471	G	55	0.323529
7989	71	170	C	167	0.982353	T	3	0.0176471
7990	50	158	A	156	0.987342	G	2	0.0126582
7990	69	156	G	142	0.910256	A	14	0.0897436
7994	52	168	C	159	0.946429	T	9	0.0535714
7994	69	168	G	167	0.994048	A	1	0.00595238
7995	45	168	A	164	0.97619	C	4	0.0238095
7997	28	156	G	155	0.99359	A	1	0.00641026
7998	55	172	C	106	0.616279	T	66	0.383721
8012	7	168	A	167	0.994048	T	1	0.00595238
8012	10	168	G	166	0.988095	C	2	0.0119048
8015	12	170	C	169	0.994118	G	1	0.00588235
8015	36	170	G	169	0.994118	T	1	0.00588235
8015	43	170	G	169	0.994118	A	1	0.00588235
8016	30	166	C	161	0.96988	T	5	0.0301205
8018	24	170	C	169	0.994118	T	1	0.00588235
8018	27	170	A	169	0.994118	T	1	0.00588235
8030	45	166	A	155	0.933735	T	11	0.0662651
8030	61	166	C	98	0.590361	G	68	0.409639
8030	63	170	G	168	0.988235	A	2	0.0117647
8030	64	166	T	124	0.746988	C	42	0.253012
8041	14	166	G	142	0.855422	A	24	0.144578
8041	25	166	C	150	0.903614	T	16	0.0963855
8048	12	172	C	171	0.994186	A	1	0.00581395
8048	39	172	C	171	0.994186	A	1	0.00581395
8048	49	172	T	171	0.994186	A	1	0.00581395
8048	57	172	A	170	0.988372	G	2	0.0116279
8049	7	168	G	140	0.833333	T	28	0.166667
8049	16	168	C	165	0.982143	T	3	0.0178571
8051	55	172	C	109	0.633721	T	63	0.366279
8058	33	172	T	168	0.976744	C	4	0.0232558
8058	72	172	G	171	0.994186	C	1	0.00581395
8059	54	158	T	97	0.613924	G	61	0.386076
8059	67	156	G	125	0.801282	A	31	0.198718
8060	11	172	A	171	0.994186	C	1	0.00581395
8060	12	170	C	149	0.876471	T	21	0.123529
8060	21	170	A	169	0.994118	T	1	0.00588235
8060	45	172	G	116	0.674419	A	56	0.325581
8067	25	170	T	157	0.923529	G	13	0.0764706
8067	63	170	C	154	0.905882	T	16	0.0941176
8070	67	152	G	151	0.993421	T	1	0.00657895
8070	68	152	C	142	0.934211	T	10	0.0657895
8077	56	172	G	171	0.994186	T	1	0.00581395
8080	23	154	G	82	0.532468	T	72	0.467532
8080	63	154	G	150	0.974026	C	4	0.025974
8082	66	158	C	157	0.993671	A	1	0.00632911
8082	69	158	G	157	0.993671	A	1	0.00632911
8085	67	170	T	169	0.994118	G	1	0.00588235
8117	31	168	G	167	0.994048	A	1	0.00595238
8117	36	168	G	163	0.970238	A	5	0.0297619
8117	54	168	G	163	0.970238	A	5	0.0297619
8132	57	172	G	171	0.994186	A	1	0.00581395
8137	72	172	C	171	0.994186	T	1	0.00581395
8142	17	172	A	167	0.97093	T	5	0.0290698
8142	69	172	T	171	0.994186	A	1	0.00581395
8155	28	166	C	165	0.993976	T	1	0.0060241
8155	43	166	G	144	0.86747	C	22	0.13253
8155	55	170	T	169	0.994118	A	1	0.00588235
8156	23	172	C	164	0.953488	G	8	0.0465116
8166	45	150	A	129	0.86	G	21	0.14
8175	13	170	A	166	0.976471	T	4	0.0235294
8188	32	168	C	98	0.583333	T	70	0.416667
8188	57	168	G	141	0.839286	C	27	0.160714
8188	72	168	A	154	0.916667	G	14	0.0833333
8195	14	162	C	161	0.993827	A	1	0.00617284
8195	56	162	C	161	0.993827	T	1	0.00617284
8195	60	162	G	156	0.962963	A	6	0.037037
8195	74	160	C	122	0.7625	A	38	0.2375
8211	72	152	A	113	0.743421	T	39	0.256579
8211	73	152	G	131	0.861842	T	21	0.138158
8214	50	172	T	167	0.97093	C	5	0.0290698
8214	55	172	T	89	0.517442	C	83	0.482558
8239	30	162	G	129	0.796296	T	33	0.203704
8294	28	170	G	168	0.988235	C	2	0.0117647
8294	29	170	C	169	0.994118	G	1	0.00588235
8295	11	172	G	171	0.994186	C	1	0.00581395
8295	60	172	G	167	0.97093	A	5	0.0290698
8302	15	160	T	146	0.9125	C	14	0.0875
8309	16	170	T	166	0.976471	C	4	0.0235294
8309	21	170	A	168	0.988235	G	2	0.0117647
8309	32	170	A	169	0.994118	G	1	0.00588235
8326	50	148	C	146	0.986486	A	2	0.0135135
8326	74	148	T	147	0.993243	G	1	0.00675676
8338	43	162	C	161	0.993827	T	1	0.00617284
8404	9	172	A	165	0.959302	C	7	0.0406977
8404	12	172	T	171	0.994186	C	1	0.00581395
8404	33	170	G	164	0.964706	A	6	0.0352941
8404	55	172	T	133	0.773256	A	39	0.226744
8404	57	170	A	139	0.817647	T	31	0.182353
8440	37	164	G	149	0.908537	A	15	0.0914634
8440	69	164	T	158	0.963415	C	6	0.0365854
8448	8	172	T	100	0.581395	A	72	0.418605
8448	65	170	A	163	0.958824	T	7	0.0411765
8460	14	170	A	169	0.994118	T	1	0.00588235
8460	59	170	A	169	0.994118	G	1	0.00588235
8460	66	170	C	169	0.994118	T	1	0.00588235
8466	34	172	T	162	0.94186	A	10	0.0581395
8466	37	172	T	171	0.994186	C	1	0.00581395
8466	55	172	C	159	0.924419	T	13	0.0755814
8469	18	170	G	169	0.994118	A	1	0.00588235
8495	11	166	C	165	0.993976	T	1	0.0060241
8495	41	166	T	148	0.891566	C	18	0.108434
8499	44	172	A	171	0.994186	G	1	0.00581395
8514	39	170	C	169	0.994118	T	1	0.00588235
8514	56	170	A	169	0.994118	T	1	0.00588235
8518	12	164	C	163	0.993902	G	1	0.00609756
8545	38	172	G	166	0.965116	A	6	0.0348837
8547	62	146	G	138	0.945205	A	8	0.0547945
8551	22	170	G	146	0.858824	A	24	0.141176
8559	25	172	G	171	0.994186	A	1	0.00581395
8559	26	172	C	171	0.994186	T	1	0.00581395
8559	29	172	C	168	0.976744	A	4	0.0232558
8559	46	172	A	171	0.994186	T	1	0.00581395
8622	69	162	C	161	0.993827	A	1	0.00617284
8639	20	152	A	151	0.993421	T	1	0.00657895
8639	21	152	A	151	0.993421	T	1	0.00657895
8639	43	152	T	136	0.894737	C	16	0.105263
8639	51	152	C	151	0.993421	T	1	0.00657895
8639	67	152	T	151	0.993421	A	1	0.00657895
8645	8	164	G	158	0.963415	A	6	0.0365854
8645	28	164	C	162	0.987805	T	2	0.0121951
8645	40	164	T	163	0.993902	C	1	0.00609756
8648	9	164	C	140	0.853659	T	24	0.146341
8648	51	166	C	162	0.975904	T	4	0.0240964
8650	42	172	T	171	0.994186	A	1	0.00581395
8651	31	172	C	161	0.936047	T	11	0.0639535
8657	24	172	A	171	0.994186	T	1	0.00581395
8672	59	166	C	150	0.903614	T	16	0.0963855
8672	66	166	G	113	0.680723	C	53	0.319277
8672	67	166	G	165	0.993976	T	1	0.0060241
8672	68	166	G	164	0.987952	A	2	0.0120482
8682	25	172	T	107	0.622093	G	65	0.377907
8696	8	168	C	167	0.994048	T	1	0.00595238
8696	72	168	C	157	0.934524	T	11	0.0654762
8697	65	172	T	171	0.994186	C	1	0.00581395
8704	62	172	C	114	0.662791	G	58	0.337209
8705	45	168	A	167	0.994048	C	1	0.00595238
8705	58	168	A	161	0.958333	T	7	0.0416667
8711	23	168	C	166	0.988095	T	2	0.0119048
8711	71	168	C	164	0.97619	A	4	0.0238095
8743	20	168	G	166	0.988095	A	2	0.0119048
8743	74	168	G	165	0.982143	A	3	0.0178571
8747	34	154	C	151	0.980519	A	3	0.0194805
8747	42	154	T	149	0.967532	A	5	0.0324675
8762	7	172	C	171	0.994186	T	1	0.00581395
8762	27	172	A	171	0.994186	G	1	0.00581395
8762	45	172	G	171	0.994186	C	1	0.00581395
8772	35	172	G	171	0.994186	T	1	0.00581395
8772	42	172	A	171	0.994186	T	1	0.00581395
8787	37	172	T	165	0.959302	G	7	0.0406977
8787	54	172	G	159	0.924419	A	13	0.0755814
8795	12	172	T	149	0.866279	A	23	0.133721
8795	14	172	T	170	0.988372	G	2	0.0116279
8807	19	150	C	144	0.96	T	6	0.04
8818	20	172	C	147	0.854651	T	25	0.145349
8825	9	172	G	171	0.994186	T	1	0.00581395
8832	71	166	T	165	0.993976	G	1	0.0060241
8899	45	164	T	123	0.75	C	41	0.25
8899	56	166	C	156	0.939759	T	10	0.060241
8918	28	168	A	167	0.994048	G	1	0.00595238
8918	32	168	T	166	0.988095	C	2	0.0119048
8918	51	168	C	166	0.988095	T	2	0.0119048
8918	57	168	G	167	0.994048	A	1	0.00595238
8922	13	170	C	168	0.988235	T	2	0.0117647
8927	32	162	G	161	0.993827	T	1	0.00617284
8939	29	170	G	169	0.994118	A	1	0.00588235
8943	19	162	G	161	0.993827	A	1	0.00617284
8957	15	166	G	165	0.993976	A	1	0.0060241
8957	71	166	C	84	0.506024	G	82	0.493976
8966	71	172	A	171	0.994186	T	1	0.00581395
8966	72	172	T	171	0.994186	G	1	0.00581395
8967	45	170	G	160	0.941176	A	10	0.0588235
9031	25	164	G	161	0.981707	T	3	0.0182927
9039	49	164	C	160	0.97561	T	4	0.0243902
9039	60	164	C	162	0.987805	A	2	0.0121951
9039	61	164	C	162	0.987805	T	2	0.0121951
9126	12	172	G	171	0.994186	A	1	0.00581395
9126	29	172	G	165	0.959302	C	7	0.0406977
9126	60	172	C	171	0.994186	T	1	0.00581395
9126	68	172	G	139	0.80814	C	33	0.19186
9391	16	160	C	158	0.9875	T	2	0.0125
10138	51	170	A	169	0.994118	G	1	0.00588235
10138	52	170	C	169	0.994118	A	1	0.00588235
10138	53	168	T	164	0.97619	G	4	0.0238095
10138	57	168	A	135	0.803571	T	33	0.196429
10138	73	168	C	121	0.720238	T	47	0.279762
10694	15	158	C	157	0.993671	T	1	0.00632911
10907	48	152	T	151	0.993421	C	1	0.00657895
10907	50	152	A	151	0.993421	G	1	0.00657895
11140	14	170	T	167	0.982353	C	3	0.0176471
17363	13	158	A	91	0.575949	G	67	0.424051
17363	17	158	C	157	0.993671	A	1	0.00632911
18189	8	168	T	167	0.994048	G	1	0.00595238
18189	30	168	G	154	0.916667	A	14	0.0833333
20331	8	170	G	135	0.794118	A	35	0.205882
20331	24	170	C	169	0.994118	T	1	0.00588235
20984	66	170	T	169	0.994118	C	1	0.00588235
27842	45	148	C	95	0.641892	T	53	0.358108
32488	56	156	C	155	0.99359	T	1	0.00641026
33140	39	144	G	141	0.979167	A	3	0.0208333
33140	66	144	A	143	0.993056	T	1	0.00694444
33140	68	144	G	142	0.986111	A	2	0.0138889
33751	66	168	G	167	0.994048	T	1	0.00595238
33973	62	150	G	146	0.973333	A	4	0.0266667
33973	69	150	A	149	0.993333	G	1	0.00666667
35384	19	166	A	121	0.728916	T	45	0.271084
35463	68	162	G	161	0.993827	T	1	0.00617284
37389	33	168	A	167	0.994048	T	1	0.00595238
37389	48	168	A	167	0.994048	G	1	0.00595238
37389	62	168	C	155	0.922619	A	13	0.077381
37389	64	168	A	159	0.946429	C	9	0.0535714
37400	9	164	C	163	0.993902	T	1	0.00609756
37400	54	164	T	139	0.847561	C	25	0.152439
38623	30	162	G	160	0.987654	A	2	0.0123457
44050	43	148	G	147	0.993243	A	1	0.00675676
45155	69	154	G	153	0.993506	A	1	0.00649351
46947	39	166	G	157	0.945783	A	9	0.0542169
46947	72	166	G	165	0.993976	C	1	0.0060241
47229	71	158	G	115	0.727848	C	43	0.272152
47530	44	156	C	155	0.99359	T	1	0.00641026
50401	43	166	C	165	0.993976	T	1	0.0060241
50987	11	164	C	162	0.987805	T	2	0.0121951
50987	33	164	G	163	0.993902	A	1	0.00609756
50987	65	164	T	163	0.993902	G	1	0.00609756
53225	28	164	G	162	0.987805	A	2	0.0121951
57045	34	154	C	153	0.993506	T	1	0.00649351
57688	23	166	C	165	0.993976	G	1	0.0060241
57688	38	166	A	153	0.921687	G	13	0.0783133
57688	39	166	C	162	0.975904	A	4	0.0240964
57688	73	166	G	164	0.987952	A	2	0.0120482
58691	29	166	G	165	0.993976	A	1	0.0060241
60709	13	162	G	161	0.993827	T	1	0.00617284
60709	18	158	T	154	0.974684	C	4	0.0253165
60709	51	156	C	139	0.891026	T	17	0.108974
60709	65	164	G	145	0.884146	C	19	0.115854
60847	74	158	T	135	0.85443	A	23	0.14557
61055	27	160	C	159	0.99375	T	1	0.00625
61055	29	160	A	157	0.98125	G	3	0.01875
61055	33	160	A	154	0.9625	G	6	0.0375
61055	38	160	A	111	0.69375	T	49	0.30625
61055	61	160	C	159	0.99375	A	1	0.00625
[truncated: 117 more rows]

## Sheet: Table S6
Table S6. The mean depth reported for each site averaged across all individuals. Calculated using VCFTOOLS v0.1.14 function '--site-mean-depth'.
Locus	SNP Position	Mean depth	Variance in depth among individuals
27	26	117.524	7952.57
27	28	117.5	7946.75
28	46	826.718	204796
53	8	189.675	13459.5
53	46	189.663	13460.4
53	64	190.56	13364.2
53	74	189.518	13449.9
86	23	421.186	51068.8
86	72	421.105	51046.2
189	34	387.872	41385.6
189	44	422.837	37765.7
189	52	422.791	37758.2
189	69	422.837	37765.7
200	10	98	3799.46
200	28	98	3799.46
200	34	97.9873	3798.4
229	13	211.259	12361.6
229	15	211.259	12361.6
229	66	211.259	12361.6
235	35	468.915	79152.9
235	39	468.878	79187.8
253	72	262.895	16418
310	49	316.977	25501.4
310	75	298.6	26997.6
327	65	469.977	54891
330	47	620.906	116771
337	12	282.279	22080.8
337	49	284.453	21981.8
337	62	284.523	21995.7
364	25	711.953	137976
364	27	711.788	137873
376	35	730.119	162193
386	52	139.705	7189.02
386	69	139.679	7187.29
393	41	716.698	111555
393	48	716.605	111527
393	65	716.698	111555
401	15	580.012	93236.4
401	23	583.929	93020.9
401	29	582.286	93909.2
401	62	581.593	92328.8
401	66	581.651	92365.7
411	69	49.481	1548.66
426	17	414.188	57870.4
426	30	271.675	48832
427	11	427.372	44681.1
427	29	427.372	44686.6
434	44	726.477	174508
461	49	617.212	149059
461	65	617.188	149053
461	71	617.212	149059
469	35	641.907	101965
469	66	641.919	101966
493	38	748.694	138898
496	22	733.5	129499
496	58	733.512	129494
496	59	733.512	129493
496	69	733.5	129495
524	16	324.072	59009.5
524	35	324.06	59024.8
524	59	324.084	59024
548	30	530.453	63226.4
568	32	38	538.789
568	55	38	538.789
606	30	482.906	74763.2
609	26	522.913	89268.8
609	47	522.913	89268.8
609	52	523.949	90320.6
609	54	522.913	89268.8
609	69	533.333	86399
612	27	786.558	166785
612	49	786.628	166848
612	70	786.605	166823
634	12	401.602	41485.7
634	49	401.602	41485.7
640	20	633.535	121577
646	38	558.151	70435.7
646	61	558.128	70424.6
646	64	558.151	70435.7
667	71	328.083	29346.5
678	30	657.802	125108
689	25	549.965	76751.3
689	32	544.53	73523.7
689	63	544.602	73544.2
689	66	550	76770
695	36	707.224	130226
699	46	265.422	33610.7
699	73	268.415	33263.4
713	7	823.884	253765
713	34	823.965	253800
713	38	833.306	249260
713	45	823.919	253776
713	61	823.709	253592
716	16	722.674	134044
728	63	239.94	20958.5
734	36	811.884	169870
760	48	607.605	91189.7
760	60	607.605	91184.2
807	41	536.698	73820.2
837	11	102.638	3814.87
837	29	103.096	3692.82
837	67	100.861	3611.53
874	63	290.131	21276.5
888	20	40.84	447.758
888	45	41.3243	436.058
888	57	40.8	447.378
888	69	40.84	447.758
907	7	615.536	113489
907	11	615.488	113463
907	71	615.488	113484
960	17	634.267	145564
987	30	431.622	89733
987	45	553.847	91220.2
987	46	554.547	90182
987	68	553.871	91209.9
993	63	111.085	3000.7
993	66	90.622	2672.11
993	67	91.6173	2623.26
994	15	135.988	4826.54
994	19	121.75	4530.43
1009	54	500.5	90825.5
1029	28	62.5432	1361
1066	42	463.477	58113.8
1066	61	463.488	58119.1
1097	47	161.765	6992.92
1119	34	519.36	93599.3
1132	64	435.779	41136.6
1153	44	119.289	5899.53
1153	72	119.145	5893.3
1184	15	554.282	94784.3
1184	24	554.294	94803.9
1184	26	554.282	94786.3
1184	45	554.165	94763.9
1186	59	270.093	21189.3
1193	30	195	11638.6
1193	56	195	11638.6
1209	7	360.337	26915.6
1213	16	841.859	144057
1213	46	842.059	144087
1243	15	19.4306	66.3895
1247	13	599.518	101104
1247	14	599.541	101105
1247	17	599.553	101109
1247	46	599.553	101109
1247	52	599.553	101109
1301	8	219.602	14168.8
1301	17	219.602	14168.8
1301	19	219.47	14140.5
1301	28	219.602	14168.8
1305	62	26.3333	240.901
1311	24	95.6234	1921.4
1311	61	95.6753	1925.38
1311	70	95.6623	1925.67
1311	72	95.6883	1926.01
1311	73	95.6883	1926.01
1320	52	189.349	9180.16
1324	27	178.952	9063.36
1324	65	178.952	9063.36
1327	32	723.418	130617
1327	48	723.266	130590
1347	21	450.048	50179.2
1347	49	450.131	50176.4
1347	63	450.119	50176.1
1347	65	450.119	50176.1
1376	19	595.918	106183
1376	34	595.847	106156
1376	70	597.384	105122
1376	72	597.279	105030
1377	37	63.8095	930.855
1379	27	486.405	65006.1
1379	65	486.286	64978.7
1392	8	51.2	612.39
1392	54	51.2125	611.435
1392	71	51.2125	611.435
1397	68	655.202	182090
1397	71	655.214	182102
1405	11	390.337	37016.6
1405	54	390.349	37013.6
1405	58	390.349	37013.6
1405	65	390.314	37011.9
1415	53	484.407	51980.2
1463	7	324.31	28800.6
1463	11	324.298	28797.8
1463	46	319.988	27389.3
1466	33	388.081	46865.9
1466	34	388.093	46865.2
1466	66	388.093	46865.2
1497	37	672.859	133106
1497	59	673.238	133079
1497	72	674.035	131671
1499	38	131.226	7725.67
1529	20	109.61	4434.98
1529	71	109.671	4442.67
1529	72	110.901	4372.49
1534	64	580.756	141773
1535	18	291.131	23998.9
1535	59	291.119	24004.6
1546	25	68.9412	1365.41
1552	13	217.372	11715.9
1556	10	607	114704
1556	27	607.012	114715
1562	13	663.802	107000
1562	61	663.86	107038
1562	68	663.826	107036
1569	27	106.211	3219.58
1577	8	471.419	47810.6
1577	14	471.419	47810.6
1577	35	471.337	47783.8
1577	46	471.407	47812.4
1633	13	690.733	136829
1633	26	690.767	136855
1633	56	690.64	136804
1639	34	247.849	17299.1
1664	19	779.953	143337
1666	10	281.372	21599.3
1666	55	281.372	21599.3
1669	46	338.233	31990.3
1672	38	421.233	46323.2
1672	39	421.209	46312.4
1672	43	421.221	46324.4
1672	56	421.233	46323.2
1714	51	619.477	109764
1714	56	619.512	109767
1714	57	619.512	109767
1714	59	619.395	109724
1723	10	724.812	147187
1723	16	734.345	144737
1723	19	734.333	144737
1723	31	729.333	146995
1723	43	730.108	144976
1725	7	163.613	12598.6
1725	22	163.613	12598.6
1726	18	121.286	5082.81
1726	49	121.286	5082.81
1819	9	106.023	3282.38
1832	10	144.241	5912.99
1832	49	144.229	5910.37
1852	25	170.429	8085.74
1852	26	170.429	8085.74
1853	64	460.116	52393.6
1858	11	27.7013	184.712
1895	36	72.4737	1300.07
1895	39	72.5	1300.23
1897	27	466.349	57411.4
1905	12	368.553	51982.1
1908	18	300.547	24404
1908	25	300.488	24385.2
1908	35	300.547	24404
1908	57	300.5	24397.3
1908	70	300.535	24404.2
1920	32	515.143	59843.8
1920	46	515.06	59810.8
1932	15	853.659	277295
1934	31	304.023	25343.1
1934	33	304	25336.6
1942	21	698.43	104804
1942	41	698.419	104803
1949	11	555.859	74035
1949	21	555.847	74033.3
1949	25	559.267	74196.7
1949	33	559.244	74198.7
1949	70	559.291	74214.2
1974	28	308.651	26408.8
1984	41	33.4937	255.125
1984	43	33.4937	255.125
1989	28	55.525	954.101
2016	15	617.686	84612.7
2016	63	617.57	84605.5
2018	41	217.733	11845.7
2061	28	27.6753	184.38
2062	74	38.85	314.686
2105	61	49.2289	536.374
2109	23	455.074	94283.7
2126	64	131.765	4911.56
2126	65	131.776	4912.56
2173	45	615.081	110366
2178	33	192.847	10241.1
2178	58	192.847	10241.1
2179	28	178.247	12781.9
2179	33	178.259	12788.1
2179	51	178.259	12788.1
2183	7	229.073	15571.5
2183	33	229.049	15574.5
2183	51	229.085	15568.9
2183	57	229.061	15560.8
2183	72	229.085	15568.9
2187	18	572.616	106643
2188	26	445.14	52031.2
2188	37	445.151	52061.7
2196	41	134.083	7700.29
2196	54	134.221	7552.13
2196	65	134.036	7691.79
2197	64	210.506	13855.1
2199	18	593.094	114081
2199	56	593.071	114085
2199	63	593.094	114081
2206	15	573.274	95250
2206	64	573.262	95262.5
2206	68	573.262	95237.4
2206	71	573.238	95250.9
2216	13	335.651	25131
2216	28	335.651	25131
2224	20	712.047	103708
2224	21	709.624	104433
2224	23	709.612	104453
2229	11	569.5	74298.9
2229	42	569.5	74298.9
2239	17	619.153	144913
2239	21	619.282	144943
2239	73	619.294	144951
2241	41	46.3836	615.351
2241	55	46.3973	614.965
2250	64	624.291	123244
2262	10	241.895	14779.1
2262	30	241.907	14781.3
2262	46	241.872	14775
2262	54	241.86	14773.7
2266	16	468.763	120300
2278	12	424.469	67575.1
2278	17	424.457	67566.8
2278	47	424.469	67575.1
2278	55	424.469	67575.1
2278	64	424.469	67575.1
2285	58	460.153	55826.8
2290	7	204.167	13524.9
2290	48	204.788	13396.7
2290	53	204.788	13396.7
2290	62	204.143	13520.8
2290	71	204.788	13396.7
2293	17	31.2051	236.399
2293	63	31.2051	236.399
2296	19	196.535	12920.8
2296	22	196.535	12920.8
2302	26	105.47	2605.64
2306	27	614.884	88689.9
2313	70	24.7432	99.7551
2316	25	426.536	72722
2322	36	342.674	36712.3
2322	48	342.721	36721.4
2322	49	342.698	36712.7
2328	15	768.988	155037
2328	16	769.012	155045
2335	53	695.965	150913
2340	19	537.384	78545.2
2340	46	537.36	78535.2
2340	58	537.36	78541.7
2342	11	473.905	54868
2342	30	469.624	55757.3
2342	38	473.929	54883
2342	62	469.694	55769.6
2353	29	76.9875	1562.04
2355	19	249.179	17959.4
2372	45	26.2235	226.271
2372	54	26.2235	226.271
2372	72	26.2235	226.271
2386	32	116.326	3127.21
2386	59	116.337	3126.41
2388	11	46.7027	537.91
2388	56	46.6892	537.779
2392	39	601.186	103629
2392	42	601.058	103588
2398	11	730.06	184264
2409	9	365.674	84766
2409	51	365.663	84769.5
2413	56	296.915	33637.8
2420	28	697.725	148581
2424	40	245.424	18334.7
2424	41	245.435	18336
2425	11	376.848	49539.7
2425	24	376.848	49539.7
2425	29	376.835	49526.4
2428	12	245.535	17543.4
2428	41	245.442	17528.9
2429	14	153.75	5868.7
2429	28	153.75	5868.7
2429	70	153.75	5868.7
2432	19	675.953	137684
2434	68	527.465	87331
2442	44	50.4938	581.378
2456	18	50.4353	827.892
2456	36	50.4353	827.892
2456	65	50.4118	827.983
2456	70	50.4353	827.892
2459	47	524.072	116419
2461	35	570.349	71595
2461	43	570.279	71587.4
2461	66	570.174	71535.5
2470	9	408.329	49683.1
2470	10	408.329	49683.1
2470	34	408.341	49686.4
2477	21	501.872	57472.7
2477	32	501.872	57472.7
2477	50	501.849	57472.4
2477	52	501.872	57472.7
2487	15	323.774	34881.3
2507	22	319.581	26247.5
2507	36	319.581	26247.5
2507	61	319.581	26247.5
2516	7	385.214	45977.6
2516	70	385.214	45977.6
2518	67	303.786	21712.9
2534	30	252.675	18615.1
2534	34	251.259	19072.2
2534	61	252.675	18615.1
2541	56	784	174028
2545	27	605.826	75955.3
2545	30	605.791	75928.5
2555	26	574.174	91931.2
2555	70	479.447	92045.5
2555	71	479.459	92050.3
2564	10	821.012	273754
2564	56	821.025	273775
2574	74	485.814	68257.4
2582	18	369.221	37881
2582	61	369.291	37879.8
2582	63	369.291	37879.8
2589	50	723.163	174772
2596	26	646.314	117561
2602	21	433.627	72423.3
2605	17	42.0964	950.381
2608	47	52.8214	961.209
2612	12	288.723	28754.3
2612	26	288.735	28762.5
2612	41	290.69	28737.2
2614	30	485	92602.9
2614	54	484.988	92594.7
2615	7	674.047	189281
2615	43	674.012	189296
2618	12	258.845	27270.1
2618	63	258.845	27269.8
2618	66	258.833	27265.9
2618	67	258.869	27274.7
2618	71	258.821	27260.6
2623	18	430.012	40693.9
2625	64	383.111	49554.4
2628	62	394.233	56466.9
2636	14	27.2821	298.673
2636	25	27.2821	298.673
2645	16	159.012	6834.54
2645	20	157.122	7032.18
2645	39	157.122	7033.91
2651	19	75.5926	1589.97
2656	29	417.341	74957.8
2656	46	417.247	74907.4
2660	7	336.073	34176.9
2660	13	336.663	33804.9
2660	21	336.11	34194.3
2660	37	336.651	33799.4
2660	51	336.651	33798
2664	35	253.407	15995.3
2664	37	253.384	15994.9
2664	48	253.407	15995.3
2668	20	453.279	54306.5
2668	25	463.425	51826
2668	27	450.529	54294.2
2668	31	457.381	53426.6
2668	63	461.735	52834
2669	31	226.43	14533.6
2673	9	260.756	16544.1
2673	55	260.767	16546
2676	43	206.086	12138.8
2676	56	206.099	12144.4
2682	7	111.651	3462.44
2682	10	111.64	3462.8
2682	29	111.593	3456.31
2686	58	591.179	102084
2689	13	65.5309	1587.85
2689	34	65.5309	1587.85
2689	73	65.5309	1587.85
2693	35	475.43	101723
2706	13	444.821	38916.3
2706	30	444.81	38908.6
2706	33	444.821	38916.3
2706	40	444.821	38916.3
2713	15	83.1667	1863.41
2713	31	83.1667	1863.41
2713	40	83.1667	1863.41
2713	74	83.1538	1863.46
2731	49	368.477	31359.8
2732	25	145.082	5433.2
2732	32	145.106	5432.36
2732	34	145.106	5432.86
2738	16	87.4286	2560.93
2738	18	87.4545	2562.99
2738	55	87.4545	2562.99
2744	54	31.7568	216.077
2749	9	211.222	27801.1
2769	64	514.174	87333.2
2773	26	509.271	67762.2
2773	28	511.453	67395.8
2773	29	511.453	67371.2
2773	33	498.732	66358.4
2773	55	498.695	66334.4
2778	48	66.7529	2718.55
2778	55	66.7529	2718.55
2780	25	119.802	7845.81
2780	32	119.791	7843.6
2780	37	119.802	7845.81
2780	39	119.791	7844.19
2806	28	427.365	40479.2
2806	29	427.365	40479.2
2806	54	427.353	40485.3
2808	41	225.721	9401.97
2808	68	225.721	9401.97
2813	33	642.919	115568
2818	35	811.186	190744
2834	12	133.299	4694
2834	19	133.286	4694.02
2834	47	133.299	4694
2834	49	133.286	4691.92
2834	60	133.299	4694
2839	38	189.349	9712.56
2839	57	189.337	9711.21
2840	16	142.136	6736.42
2840	39	142.148	6737.05
2840	61	142.148	6737.05
2847	45	574.919	77656.5
2852	55	50.9744	607.402
2852	72	50.9615	607.908
2854	21	135.679	5377.79
2864	38	329.105	29526.3
2866	15	376.106	58759
2868	43	89.7907	2180.31
2873	29	101.568	4918.5
2873	49	101.568	4918.5
2881	7	531.14	73967.1
2891	47	324.892	34772.1
2891	48	324.892	34772.1
2891	54	324.892	34769
2893	67	98.0247	2467.92
2904	26	577.906	80407.2
2904	34	573.547	81116.6
2904	56	577.894	80435.5
2906	12	599.06	97544
2906	14	598.952	97483.3
2906	54	608.151	98703.1
2909	31	32.6579	322.948
2909	36	32.6579	322.948
2909	70	32.6579	322.948
2918	68	376.143	45759.1
2926	39	256.756	18139
2926	48	256.791	18144.3
2929	44	550.535	89157.3
2929	45	550.651	89139.7
2929	61	550.605	89135.7
2930	42	473.919	62648.8
2930	56	473.86	62648.4
2933	39	129.268	4604.2
2936	8	537.571	89793.3
2956	21	392.753	48470
2956	24	394.417	48815.9
2956	51	394.369	48820.7
2956	59	392.753	48470
2959	33	241.558	13654.6
2960	14	690.333	109542
2960	58	690.333	109547
2960	70	690.284	109525
2961	11	300.157	29946.1
2964	12	227.5	13835.6
2965	12	491.845	165631
2965	34	507.188	167906
2965	37	507.175	167901
2965	47	491.845	165631
2977	48	151.694	6199.29
3004	10	246.791	32087.7
3004	11	246.791	32087.7
3009	72	405.393	77273.7
3016	7	514.279	73173.4
3016	17	514.291	73176.2
3016	63	514.244	73150.8
3016	68	514.291	73176.2
3016	74	514.291	73176.2
3019	53	839.365	196440
3019	58	839.318	196412
3033	66	360.373	28332.3
3033	71	360.386	28331.5
3037	9	181.512	8350.11
3037	11	181.547	8350.91
3037	13	181.547	8350.91
3042	36	154.902	8188.02
3042	37	154.902	8188.02
3046	48	254.907	17135.2
3046	49	254.907	17135.2
3056	10	71.3133	1810.07
3056	65	71.3133	1810.07
3056	67	71.3012	1807.04
3058	45	119.443	6265.84
3071	36	365.988	33391.9
3073	9	75.4933	1204.96
3073	15	75.4933	1204.96
3073	18	75.4933	1204.96
3073	71	75.4667	1206.71
3082	11	829.453	154754
3082	53	829.488	154768
3085	17	94.8605	2566.87
3085	44	94.8488	2566.79
3085	71	94.8372	2566.94
3089	38	660.988	153274
3089	39	661.035	153312
3107	18	42.5256	519.318
3107	71	42.5128	518.85
3111	28	85.4416	2190.54
3125	36	652.86	123325
3137	48	69.5263	5552.81
3137	51	69.5132	5550.33
3137	71	69.5	5554.39
3139	20	233	12030.9
3139	55	233	12030.9
3146	22	223.337	12445.9
3146	59	223.337	12445.9
3151	32	133.671	4934.6
3151	64	133.671	4934.6
3155	9	63.3026	1422.83
3155	45	63.3026	1422.83
3155	46	63.3026	1422.83
3158	24	38.7067	951.048
3158	46	40.6923	1018.24
3158	47	38.7067	951.048
3158	68	40.6795	1018.45
3159	28	579.882	87560.1
3159	54	579.859	87548.1
3161	36	569.756	104485
3161	37	576.893	105044
3161	57	569.768	104479
3161	68	576.905	105069
3166	8	237.864	13294.4
3166	18	235.459	13738.8
3166	44	235.341	13573.6
3166	45	237.726	13443.9
3166	54	235.447	13735.5
3170	44	822.186	180176
3170	51	822.221	180191
3170	68	822.233	180190
3176	37	121.131	4347.03
3176	40	121.131	4347.03
3176	43	121.119	4343.7
3176	44	121.119	4343.7
3176	49	121.131	4347.03
3182	16	328.886	63490.9
3182	41	333.038	62964.7
3183	40	196.387	34133.2
3186	45	772.675	281471
3186	63	772.723	281461
3214	17	160.494	5907.18
3214	22	158.679	6112.85
3214	62	158.679	6112.85
3221	13	573.918	87647.2
3221	15	571.476	88190.4
3221	47	573.882	87633.1
3221	58	573.918	87647.2
3221	73	571.381	88216.6
3223	37	63.5455	990.488
3223	65	63.5455	990.488
3224	19	315.101	37711.1
3224	74	315.089	37710
3227	12	810.768	171235
3227	15	813.229	169625
3227	17	827.146	171145
3227	52	821.202	172914
3227	66	829.373	169484
3248	30	238.57	14316.6
3248	55	238.616	14325.8
3248	73	238.616	14325.8
3257	16	308.798	51919.2
3257	20	308.821	51923.2
3257	50	308.571	51779.3
3263	8	41.9873	386.423
3263	72	41.9873	386.423
3265	17	519.345	101725
3269	71	816.43	151440
3273	15	362.024	42255.2
3276	21	380.098	36047.9
3276	32	381.458	35761.9
3276	53	380	36006
3281	31	692.494	130965
3281	71	701.329	135879
3281	74	683.165	130995
3290	9	86.15	2515.02
3290	66	86.15	2515.02
3291	67	239.616	15519.9
3292	7	161.186	5403.45
3292	34	161.198	5404.21
3295	33	212.614	12049.7
3295	44	212.614	12049.7
3295	61	212.602	12047.7
3296	10	372	46836
3296	59	373.595	46481.6
3296	62	372	46836
3303	65	425.395	49696.9
3304	13	564.535	102475
3304	57	564.512	102434
3308	31	598.699	127956
3318	34	453.61	102913
3318	42	453.378	102781
3320	45	42.2267	632.313
3321	15	550.212	90827.8
3321	53	550.224	90831.4
3321	62	550.224	90831.4
3340	22	205.291	10746.3
3340	67	205.291	10746.3
3343	13	788.282	157938
3344	8	240.57	19472.2
3344	11	243.141	19128.6
3344	59	240.57	19472.2
3344	67	240.57	19472.2
3344	70	240.57	19472.2
3348	39	569.846	90569.4
3356	10	378.012	39314.1
3356	15	378.023	39324.6
3356	35	378.023	39324.6
3361	26	149.314	5415.3
3361	49	149.314	5415.3
3362	44	518.886	71748.2
3362	53	519.418	71782.2
3362	62	534.388	70986.2
3363	49	119.5	5207.02
3377	36	67.8235	1649.53
3377	40	67.7294	1648.51
3377	41	67.0824	1665.1
3377	66	67.8235	1649.53
3378	8	641.209	122815
3378	18	625.177	125496
3378	48	625.228	125497
3378	57	641.081	122784
3380	29	747.452	125454
3380	53	747.333	125431
3387	51	227.372	16963.5
3387	73	227.372	16963.5
3389	7	587.605	93250.5
3389	43	587.605	93250.5
3393	19	200.791	12444.6
3395	9	654.706	107486
3395	19	654.788	107500
3395	20	654.729	107478
3395	26	654.812	107509
3395	27	654.8	107509
3410	25	409.919	46351.3
3410	26	409.93	46353.8
3410	61	409.919	46352.5
3426	8	336.224	37102.4
3426	44	336.235	37106.5
3426	71	336.153	37080.2
3427	10	536.372	76300.9
3427	24	536.36	76297.4
3427	37	536.36	76296
3427	39	536.372	76300.9
3442	33	567.965	134727
3442	36	568.035	134733
3442	60	568.035	134733
3446	25	62.6829	1512.84
3446	29	62.6829	1512.84
3459	42	641.398	131493
3459	52	641.386	131496
3461	14	564.267	96838.1
3461	74	564.302	96885.2
3463	11	173.43	8225.94
3463	14	173.43	8225.94
3463	42	173.419	8223.52
3463	50	173.419	8225.85
3464	22	248.432	20690.3
3467	36	620.64	102411
3467	64	620.605	102392
3467	65	620.547	102373
3469	61	377.814	39952.2
3471	16	475.826	85733.7
3471	25	475.849	85745.4
3471	60	475.779	85736.9
3473	15	541.481	88318.9
3473	22	563.369	84557.2
3473	31	537.731	86419.1
3473	56	541.872	83695.7
3473	70	559.536	87144.3
3480	8	543.244	80111.7
3480	12	543.163	80085.9
3480	18	543.256	80117.3
3480	29	543.256	80117.3
3481	44	151.646	14336.4
3490	15	364.976	45652.4
3490	53	360.835	46295.1
3490	68	368.94	44887.5
3498	11	824.951	241859
3498	28	824.951	241859
3498	40	823.808	249816
3498	66	824.951	241859
3521	21	278.686	21598.3
3521	22	277.647	21759.1
3521	24	244.233	19789.6
3521	42	277.671	21765.7
3522	65	94.7176	2893.3
3543	19	44.8481	400.105
3543	59	44.4375	408.528
3559	31	654.741	127215
3559	32	654.682	127197
3559	39	654.718	127221
3559	47	654.647	127189
3561	19	238.2	35073
3561	49	238.188	35080.3
3580	28	599.631	94529.2
3580	46	599.655	94535.7
3580	71	602.186	96080.3
3594	56	117.951	4946.96
3599	46	133.674	5456.62
3599	47	133.674	5456.62
3599	69	133.674	5456.62
3602	15	422.228	62799.2
3602	53	422.098	63512.2
3602	64	427.295	61511.9
3604	9	125.209	4258.87
3604	21	125.209	4258.87
3608	52	597.93	88053.1
3615	70	150.723	11648.1
3617	46	680.119	142565
3617	53	680.119	142565
3617	55	680.119	142565
3624	41	252.938	19322.6
3630	19	778.163	144842
3630	52	778.151	144839
3631	24	620.663	132190
3631	27	614.072	134017
3631	50	620.651	132211
3631	63	614.084	134004
3648	71	69.7619	1228.88
3652	20	684.714	190151
3656	16	289.037	28545.1
3656	17	289.037	28545.1
3667	35	585.337	71648.3
3668	8	153.047	6253.85
3668	26	151.395	6414.9
3668	32	151.395	6414.9
3673	16	54.0897	644.239
3673	33	54.0897	644.239
3673	34	54.0897	644.239
3676	31	98	3016.71
3676	42	98	3016.71
3676	49	98	3016.71
3687	7	109.088	3063.04
3687	24	109.088	3063.04
3692	59	555.442	72766.5
3695	20	45.725	452.632
3695	21	45.7125	452.562
3695	56	45.725	452.632
3695	58	45.725	452.632
3695	71	45.725	452.632
3699	35	167.793	9405.8
3699	45	167.793	9405.8
3705	33	510.06	79053.4
3705	64	510.06	79053.4
3705	72	510.06	79053.4
3705	73	510.06	79053.4
3709	40	414.765	42014.9
3709	50	412.639	41833.7
3709	59	417.176	42698.5
3713	15	371.628	37700.5
3713	20	371.628	37700.5
3713	43	371.628	37700.5
3713	53	371.605	37692.3
3713	67	371.628	37700.5
3740	43	306.779	29699
3740	47	306.791	29700.7
3740	69	306.814	29708.2
3745	10	290.412	22683
3745	25	290.412	22683
3745	35	290.412	22683
3746	11	552.779	88612.8
3746	22	552.791	88603
3746	34	552.744	88598.5
3746	57	552.791	88603
3751	16	207.917	13658.2
3751	30	207.917	13658.2
3751	53	207.917	13658.2
3760	56	565.593	82027.4
3760	72	565.233	81907.3
3762	10	701.988	120797
3762	34	701.988	120797
3762	56	701.988	120797
3762	62	671.679	120457
3772	41	592.267	94495.2
3772	42	592.326	94522.6
3772	69	592.314	94522.9
3779	49	461.919	60197.1
3779	50	463.384	60589.2
3779	53	462.57	60341.3
3787	19	644.395	97533.5
3787	25	644.314	97512.6
3787	42	643.6	98639.6
3787	46	643.588	98627.8
3791	19	642.709	111545
3791	40	642.709	111545
3791	42	642.581	111508
3791	58	642.709	111545
3795	14	561.826	88701.3
3795	19	561.826	88701.3
3809	18	555.395	77058.4
3809	50	555.337	77043.4
3809	52	555.395	77053.7
3818	43	568.084	82748.1
3818	46	558.174	84844.1
3818	68	568.096	82737
3819	59	163.477	7605.52
3822	7	286.81	49113.6
3822	20	284.699	49331.2
3822	44	286.81	49107.1
3822	51	284.699	49333.2
3834	11	544.835	101107
3838	19	403.821	42321.4
3838	29	405.024	41940.4
3838	34	403.726	42299.8
3838	62	404.765	41901.5
3852	7	328.333	35978.9
3852	17	328.321	35975.4
3888	17	722.709	152572
3903	9	500.779	80470.3
3903	70	500.721	80438.2
3906	43	670.482	146820
3907	22	363.523	28248.4
3907	61	363.523	28248.4
3912	14	652.6	95993.7
3913	8	680.212	182730
3913	18	679.738	184914
3913	60	679.738	184914
3914	47	658.459	131576
3914	66	658.482	131584
3923	54	626.326	125079
3927	32	306.709	29332.4
3927	49	306.674	29321.5
3927	56	306.663	29324
3937	8	755.35	308937
3937	26	755.375	308946
3949	20	159.667	8013.45
3949	50	159.667	8013.45
3950	11	286.459	24670.7
3950	22	286.459	24670.7
3950	54	286.459	24670.7
3954	14	532.337	109348
3954	36	532.372	109380
3957	18	102.133	2983.29
3957	28	102.133	2983.29
3957	65	102.12	2981.72
3959	15	179.293	17871
3959	17	179.293	17869
3959	23	180.037	18074.2
3959	43	180.025	18064.2
3964	62	568.558	93126.6
3966	47	159.821	8741.91
3966	49	159.821	8743.86
3966	66	159.702	8734.62
3967	46	191.402	12143.3
3967	51	191.415	12145.9
3994	38	227.167	16130.6
3994	43	224.8	16428.9
3995	47	251.349	15994.6
4000	25	524.965	69797.4
4000	68	524.942	69778.2
4011	12	315.855	35966.6
4013	30	153.907	6745.9
4013	44	153.907	6745.9
4020	38	233.058	17926.9
4020	42	233.035	17914.3
4020	64	233.058	17924.8
4021	10	298.506	24518.1
4021	26	291.906	25350.2
4021	52	292.169	25574
4021	58	296.329	24702.1
4022	18	601.952	91643.1
4022	69	602.06	91661.5
4031	48	499.965	68867.6
4038	30	203.012	11144.5
4038	52	203.024	11147.1
4048	26	68.5195	1057.91
4048	32	68.5195	1057.91
4048	47	68.5195	1057.91
4058	20	520.965	58568.5
4058	24	521	58558.7
4058	74	520.837	58514.8
4068	25	269.395	17012.9
4068	37	270.035	17179.8
4068	39	270.035	17179.8
4071	30	145.762	6745.73
4071	49	145.762	6745.73
4071	62	145.762	6745.73
4079	40	123.576	4438.91
4079	65	123.612	4441.1
4079	74	123.459	4423.7
4080	17	347.06	37129.4
4082	20	529.506	81929.3
4082	57	529.482	81931.2
4082	60	530.709	81102.6
4089	17	351.105	28376
4089	32	351.105	28376
4089	71	351.093	28370.1
4098	46	95.8	4006.26
4098	52	96.7683	3888.48
4098	59	94.7619	3961.82
4098	72	95.8	4006.26
4109	7	569.512	84501.5
4109	30	569.488	84488.8
4113	54	425.384	46503.3
4121	14	30.5867	381.543
4121	47	30.5867	381.543
4132	70	614.941	112869
4136	39	71.4096	2944.32
4140	48	263.07	15977.6
4140	64	263.047	15974.8
4146	28	161.451	8922.82
4147	10	645.329	151915
4147	16	644.456	151502
4147	17	644.342	151425
4158	7	132.869	5890.65
4158	63	132.869	5890.65
4185	11	450.233	63720.9
4185	16	450.244	63723.6
4185	32	450.233	63719.5
4185	55	450.233	63720.8
4199	23	81.0964	1900.75
4199	30	81.0843	1900.42
4199	49	81.0964	1900.75
4199	54	81	1899.71
4201	25	182.845	9977.41
4201	54	182.869	9978.5
4208	53	254.183	31217.7
4210	43	256.035	18326.4
4211	9	46.1111	516.325
4213	14	567.635	91020.8
4213	27	567.635	91025.4
4213	47	567.659	91031.4
4223	72	350.721	36430.8
4225	36	49.5526	560.997
4225	52	49.5526	560.997
4227	13	70.9136	2297.85
4227	22	70.9259	2298.49
4227	37	70.8519	2282.65
4249	47	261.357	21005.3
4250	36	65.95	894.706
4258	70	433.465	44816.1
4270	45	610.558	111168
4276	24	21.7561	228.557
4276	52	21.9012	229.665
4280	9	280.628	21042.3
4280	60	280.616	21048
4284	7	310.453	30346.4
4284	47	307.256	29857.3
4295	7	561.605	100941
4295	31	554.583	100106
4295	34	561.593	100946
4295	70	554.548	100068
4295	71	555.2	98929.6
4297	14	587.888	247386
4297	32	592.74	252135
4297	50	587.913	247411
4300	10	130.174	5988.76
4300	24	130.174	5988.76
4304	44	42.5823	461.221
4312	21	819.753	197725
4312	24	819.753	197725
4312	49	819.753	197725
4320	18	633.855	132672
4320	29	650.5	130813
4320	36	640.89	130129
4336	9	658.802	132596
4342	37	678.927	126544
4342	69	678.951	126568
4347	61	593.247	122811
4347	67	593.247	122811
4348	9	582.198	80062.8
4348	24	582.151	80061.7
4348	34	582.209	80064.3
4348	71	582.209	80064.3
4375	30	131.631	5734.14
4375	36	131.643	5734.81
4375	66	131.643	5734.81
4375	67	133.048	5634.75
4392	68	159.012	8292.68
4393	22	733.106	137717
4393	46	733.153	137699
4393	53	733.165	137706
4406	7	507.024	84238.2
4406	24	507.024	84238.2
4406	38	506.976	84231.8
4406	63	507.024	84238.2
4436	7	365.349	35689.1
4436	61	365.302	35683
4441	14	470.93	85282.7
4441	30	470.86	85251.2
4461	12	566.078	97158.8
4461	49	566.13	97202.1
4469	25	653.372	104763
4469	40	653.372	104763
4470	61	116.205	5015.07
4477	7	511.558	70050.7
4482	50	92.4405	1955.84
4482	68	91.6	1997.05
4482	70	91.6	1997.05
4482	71	93.4699	1894.47
4484	41	109.235	3635.13
4484	46	111.298	3683.01
4484	65	109.235	3635.13
4494	18	21.1974	88.6139
4515	39	144.384	6033.23
4526	23	95.6628	2354.32
4573	24	201.106	13995.2
4573	36	201.106	13995.2
4573	55	201.106	13995.2
4573	65	201.106	13995.2
4578	9	360.143	35197.4
4578	55	360.155	35198.4
4578	71	360.155	35198.4
4654	16	133.905	4984.23
4654	20	133.905	4984.23
4656	54	526.854	126926
4664	38	526.524	97939
4664	59	526.488	97921.2
4673	66	44.8588	616.004
4686	19	395.384	51281.6
4686	20	395.384	51281.6
4712	42	27.5325	214.805
4732	24	207.093	9522.77
4732	42	207.093	9522.77
4741	27	462.329	69862.9
4741	34	462.412	69884.9
4741	37	464.384	69382.4
4741	43	464.349	69359.9
4741	45	464.372	69377.7
4745	67	447	77037.9
4752	37	74.0465	1285.6
4752	56	74.0465	1285.6
4752	71	74.0465	1285.6
4752	73	74.0465	1285.6
4767	33	51.4805	547.884
4767	39	52.0395	529.425
4767	43	51.4805	547.884
4767	46	51.4675	547.436
4767	61	51.4805	547.884
4771	21	109.167	3718.09
4771	24	109.167	3718.09
4771	31	109.167	3718.09
4771	69	109.167	3718.09
4786	29	43.4375	612.806
4795	45	426.465	51621.5
4804	31	231.628	39784.9
4804	36	234.165	39698.5
4804	40	232.118	40237.7
4804	72	234.31	40291.4
4822	23	82.4744	1922.98
4822	72	82.4615	1922.59
4825	19	800.06	156911
4825	67	800.06	156911
4908	41	314.884	25751.5
4908	60	314.884	25751.5
4908	68	314.872	25745.9
4929	24	580.059	103682
4929	56	580.047	103677
4939	26	72.5233	1360.3
4979	30	481.023	61382.9
4985	18	34.8765	451.985
4985	70	34.8642	452.169
5010	11	33.6216	275.499
5010	20	33.6216	275.499
5010	71	33.6081	275.091
5037	44	416.916	58393.8
5081	19	295.605	20685.6
5081	39	295.605	20685.6
5100	61	54.4615	766.096
5104	9	609.494	113477
5104	24	609.494	113477
5104	59	609.494	113477
5106	34	60.2024	1023.49
5108	15	202.895	10148.8
5108	25	202.907	10150.7
5116	43	131.023	4953.15
5132	8	641.5	103337
5132	13	641.477	103310
5132	32	641.5	103336
5132	37	641.512	103336
5146	16	325.256	23365.8
5146	42	325.198	23346.2
5147	47	216.628	11173.2
5147	52	216.628	11173.2
5153	7	604.872	75198.6
5153	34	604.849	75198.2
5171	56	143.723	7049.54
5171	65	143.687	7050.97
5187	17	824.541	179514
5187	45	832.674	183128
5187	71	824.518	179499
5206	45	609.523	104315
5238	39	97.7273	16103.2
5238	55	97	16124.4
5239	49	698.929	138462
5292	17	614.012	122662
5292	32	614.012	122662
5292	67	613.965	122640
5297	16	626.43	142381
5297	17	626.442	142386
5297	19	626.442	142386
5297	22	626.442	142386
5297	30	626.43	142391
5320	26	528.314	63952
5323	21	384.326	44497.3
5323	59	384.326	44497.3
5323	60	384.291	44486.2
5323	68	384.267	44483
5331	41	166.86	7652.29
5331	72	166.86	7646.95
5366	38	287.023	20657.1
5372	10	757.174	123502
5372	22	756.977	123454
5375	58	194.025	11987.3
5375	62	194.049	11987.9
5390	13	17.0822	48.0487
5390	71	17.0822	48.0487
5401	8	704.071	112814
5401	61	704.047	112802
5431	35	781.988	161014
5431	38	785.682	158281
5431	44	785.765	158289
5442	44	617.588	99476.1
5442	47	617.635	99467.6
5442	51	617.624	99467.6
5451	20	607.942	123604
5451	24	607.93	123606
5451	68	607.919	123580
5453	8	669.512	126755
5453	17	667.602	129466
5453	23	659.159	125042
5453	59	677.671	130864
5464	37	87.9881	2482.78
5464	53	87.9881	2482.78
5464	54	87.9643	2482.71
5465	26	785.814	201181
5465	39	785.802	201176
5465	58	785.779	201183
5499	15	828.905	151642
5532	23	235.143	14031.5
5532	35	235.155	14027.1
5568	8	357.721	34990.5
5568	9	357.721	34990.5
5568	12	357.721	34990.5
5590	32	560.659	104935
5590	33	554.488	107186
5604	21	591.235	96455.1
5616	34	708.779	137446
5616	52	708.779	137446
5616	56	708.779	137446
5633	66	77.5176	1641.49
5637	14	443.07	60117.9
5637	47	443.081	60124.3
5648	70	192	11939
5669	39	300.952	36156.6
5684	7	223.709	14271.9
5684	12	223.709	14271.9
5695	57	228.573	16487.5
5695	67	228.573	16487.5
5702	44	75.8605	1220.73
5702	46	75.8605	1220.73
5702	68	75.8605	1220.73
5732	27	745.791	137128
5732	45	745.791	137124
5758	13	354.349	26670.4
5774	48	421.494	47653.1
5774	63	421.529	47651.9
5776	52	341.151	25881.4
5786	45	791.907	159711
5801	14	274.616	17634.4
5809	67	255.035	17354.6
5818	20	48.2025	882.805
5831	36	434.155	51276
5831	72	372.325	48268.8
5857	19	105.084	10346.6
5857	20	105.084	10346.6
5857	50	105.084	10346.6
5857	52	105.06	10338.4
5872	13	247.523	17958.4
5872	49	247.535	17962
5872	52	247.535	17962
5898	29	619.383	189644
5907	33	354.462	40977.8
5907	39	354.462	40977.8
5909	17	479.212	61228.6
5909	29	483.57	62141.6
5909	66	483.535	62145.8
5909	73	479.141	61254.1
5916	29	395.884	38836.4
5921	22	62.3418	986.818
5921	24	62.3418	986.818
5925	38	174.494	8306.64
5925	45	174.614	8330.9
5925	53	174.595	8230.92
5925	74	174.595	8230.92
5926	31	184.674	11326.1
5926	32	184.674	11326.1
5926	58	184.651	11324.5
5929	66	63.425	901.994
5929	67	63.425	901.994
5930	23	686.814	120274
5937	23	151.317	6467.06
5937	35	151.341	6468.15
5937	66	151.341	6468.15
5947	68	168.038	9054.58
5959	17	498.988	82082.2
5959	39	498.977	82056.1
5964	9	486.965	74009
5964	34	486.965	74009
5964	41	486.86	73990.5
5973	15	94.2651	2168.25
5973	70	94.2651	2167.68
5974	36	180	13296.7
5980	9	74.7467	2425.22
5980	15	74.68	2419.84
5980	27	74.7467	2425.22
5980	58	74.7467	2425.22
5984	17	173.802	7636.96
5984	26	173.791	7633.32
5984	32	174.094	7720.47
5984	55	173.791	7634.59
5984	66	171.267	7486.22
5985	73	145.583	6650.17
5991	17	292.518	23547.7
5991	18	292.518	23547.7
5997	64	219.829	15623.5
5997	65	222.395	15259.1
5997	69	217.69	15770.5
6001	38	400.198	42202
6001	69	400.198	42202
6017	50	241.407	16543
6017	65	241.407	16543
6025	42	179.06	7466.74
6025	43	179.06	7466.74
6025	64	179.06	7466.74
6025	73	179.06	7466.74
6027	67	511.329	73090
6051	36	575.376	105039
6061	61	638.953	96565.5
6076	45	544.605	79653.1
6076	68	544.698	79634.6
6087	54	313.84	36185.7
6107	41	175.756	8070.8
6111	47	449.159	40058.6
6111	60	455.535	39904.6
6111	62	449.183	40059.7
6114	43	150.1	13235.2
6127	51	615.849	94848.9
6127	60	615.802	94863.7
6133	72	75.0235	1517.95
6137	22	730.593	110605
6139	13	164.884	7354.46
6139	21	164.919	7362.5
6143	11	199.07	6846.44
6143	20	199.07	6846.44
6151	26	707.651	168737
6156	22	760.256	126213
6156	32	760.256	126213
6156	48	769.435	126158
6156	66	766.048	126696
6174	19	737.953	132892
6241	33	349.518	28402.5
6241	66	349.506	28399
6246	7	51.8533	3244.13
6246	10	52.32	3281.17
6296	48	356.965	32778.6
6302	7	706.988	120661
6302	15	700.716	122258
6302	56	700.617	122249
6303	16	234.221	11989.5
6303	17	234.244	11990
6303	37	234.233	11988.9
6303	74	234.151	11986.3
6308	55	408.651	41390.1
6344	61	714.453	156654
6347	17	136.965	4539.28
6374	10	391.744	44769.9
6374	54	391.709	44765.1
6374	64	391.744	44769.9
6404	31	298.709	29156
6408	19	668.744	104509
6408	42	668.744	104509
6430	47	99.5128	2374.23
6430	72	99.5128	2374.23
6444	11	511.651	74025.9
6444	25	511.616	74014.7
6444	47	511.651	74025.9
6469	21	563.721	78732.4
6469	35	563.721	78732.4
6469	73	563.674	78719.8
6472	12	59.575	1557.77
6472	69	59.5625	1555.59
6483	38	342.802	24421.9
6483	74	342.802	24421.9
6506	9	156.965	7102.27
6506	27	156.942	7100.69
6506	31	156.965	7102.27
6514	40	118.704	4949.04
6514	46	118.679	4944.52
6514	67	118.704	4949.04
6522	7	428.647	46242.1
6522	22	428.682	46257.6
6522	36	428.671	46257.4
6522	67	428.682	46257.6
6537	16	784.593	167617
6537	33	784.593	167617
6537	66	784.535	167609
6546	11	217.43	10120.9
6546	26	217.43	10120.9
6549	28	134.381	4427.68
6549	49	134.381	4427.68
6551	63	620.209	121822
6556	17	788.302	190038
6576	7	372.682	33060
6576	21	372.706	33058.5
6576	48	368.919	33911.7
6576	52	377.071	31827.1
6583	9	488.244	58735.3
6583	41	488.116	58708.1
6603	18	162.476	9873.53
6603	19	162.452	9875.36
6603	25	162.476	9873.53
6603	61	162.464	9874.49
6631	32	287.083	24981.1
6631	71	287	24970
6638	45	517.093	106917
6638	59	517.081	106954
6645	20	645.75	162239
6645	25	645.667	162162
6658	11	678.025	118100
6658	47	681.476	115795
6663	51	109.911	3034.26
6663	68	109.911	3034.26
6663	69	109.886	3033.23
6663	71	109.911	3034.26
6663	74	109.873	3028.83
6668	13	557.976	107840
6668	29	557.976	107840
6668	40	557.964	107830
6668	47	557.976	107840
6676	41	701.588	166480
6694	25	236.884	15868.4
6694	45	239.282	15539.5
6702	20	618.337	92338.7
6715	38	457.424	55205
6715	50	457.376	55195
6715	53	457.329	55204.3
6742	7	464.765	69590.3
6742	64	464.765	69584.7
6770	48	209.917	18754.1
6770	60	209.976	18757.3
6770	66	209.952	18751.4
6771	31	665.768	200405
6789	9	61.6145	1157.85
6789	16	61.6145	1157.85
6798	49	36.1519	231.618
6811	22	417.43	37990.1
6811	27	417.405	37984.5
6811	60	417.304	37961.8
6811	65	417.43	37990.1
6815	36	313.884	32210.1
6815	72	313.884	32210.1
6826	27	341.212	35291.8
6880	34	125.718	5295.44
6880	71	125.718	5295.44
6885	9	72.8214	1559.55
6888	47	696.706	168436
6918	14	459.977	57874.8
6918	45	459.988	57883
6918	48	459.988	57883
6918	72	459.953	57890.3
6928	12	779.329	158182
6928	41	779.329	158182
6928	45	779.294	158158
6945	57	282.188	21742.6
6945	72	282.176	21748
6973	26	392.372	40641.7
6973	41	392.372	40641.7
6981	54	99.8462	5327.48
6981	64	99.8333	5327.13
6981	73	100.429	5180.83
6983	21	611.69	82096.9
6983	48	611.714	82097.5
6983	60	611.702	82093
6988	34	311.059	28121.8
7006	31	291.753	29592.9
7006	44	291.753	29592.9
7007	72	604.117	113538
7007	74	604.052	113532
7040	53	364.244	35339.1
7051	13	391.93	37430.1
7051	43	391.93	37414.1
7051	52	391.953	37414
7060	45	693.267	138662
7060	51	693.267	138662
7060	70	693.163	138548
7067	10	25	97.8421
7067	69	25	97.8421
7073	32	122.675	4167.93
7080	14	155.907	6982.56
7080	18	155.907	6982.56
7093	39	631.163	137483
7102	25	423.35	50095.1
7102	43	418.481	51380.3
7102	52	418.494	51379.1
7107	58	113.163	4142.47
7108	40	37.5897	315.336
7113	46	586.788	110412
7113	67	586.788	110424
7113	72	586.8	110424
7116	59	104.293	3469.17
7130	30	161.47	7878.81
7130	37	161.482	7880.55
7130	48	161.482	7880.55
7130	53	161.482	7880.55
7134	14	78.2381	1707.46
7134	17	80.5926	1614.12
7134	28	78.2381	1707.46
7134	48	78.2381	1707.46
7134	73	79.7683	1649.91
7140	60	586.416	86085.8
7140	70	587.988	80735.4
7140	71	586.429	86090.7
7154	7	149.5	4700.68
7154	49	149.271	4754.22
7154	70	149.523	4703.78
7154	72	149.271	4754.22
7165	32	154.395	5629.16
7165	46	154.407	5630.93
7174	36	787.907	132776
7174	41	785.036	134878
7174	44	785.071	134910
7174	59	784.565	133384
7185	37	558.253	98770.6
7185	39	558.301	98790.1
7185	40	572.302	101471
7185	43	572.302	101471
7205	36	94.2588	2174.84
7207	62	105.105	3656.19
7229	9	236.953	14593.1
7235	58	758.686	130045
7236	63	98.5814	3010.46
7248	12	363.306	24772.4
7261	41	685.205	149581
7271	22	48.7105	762.502
7271	38	48.7105	762.502
7271	55	48.7105	762.502
7271	61	47.7368	737.076
7271	62	48.6316	764.369
7321	33	100.193	2593.74
7321	48	100.181	2594.22
7321	60	100.193	2593.74
7327	26	707.711	149999
7346	31	21.9342	87.1556
7365	21	662.14	115212
7365	60	662.14	115215
7367	28	570.384	72816.8
7391	27	685.488	134029
7414	16	313.732	42059.6
7418	59	285.387	33334.3
7421	8	74.7778	1967.1
7421	11	74.6585	1943.98
7421	14	74.7778	1967.1
7421	22	74.6585	1943.98
7421	37	74.6585	1943.98
7422	19	192.593	20767.4
7422	22	192.58	20764.5
7422	23	192.58	20764.5
7422	31	192.593	20767.4
7425	15	135.581	4530.91
7426	60	533.506	63548.1
7429	26	275.64	19839.8
7435	36	403.79	49510.4
7435	69	403.802	49502.4
7444	24	86.0625	2739.43
7444	33	86.0625	2739.43
7444	43	86.0625	2739.43
7448	29	507.587	108463
7448	34	504.139	108898
7448	35	504.152	108897
7448	42	507.575	108467
7457	28	64.0964	1005.84
7457	38	64.0964	1005.84
7457	53	64.0964	1005.84
7470	37	365.843	39306.8
7470	42	365.843	39312.6
7470	48	365.855	39314.5
7471	29	555.256	106380
7471	43	555.233	106370
7479	33	392.442	42413.7
7489	46	594.047	88021.5
7489	60	594.186	88070.2
7489	70	594.128	88026.2
7494	11	571.977	94988.2
7494	71	571.93	94960.6
7505	27	81.0128	1634.43
7508	30	523.244	89833.9
7508	50	523.128	89811.4
7508	59	523.163	89793.9
7512	21	135.442	5084.13
7512	36	135.442	5084.13
7514	53	514.141	95225.7
7522	34	62.3333	941.475
7522	62	62.3333	941.475
7531	42	291.395	22400.9
7546	30	145.529	5935.13
7549	52	332.547	25970.6
7556	41	549.093	89839.5
7556	68	549.093	89839.5
7556	71	549.093	89839.5
7556	74	549.023	89803.6
7568	21	382.767	33348.5
7568	48	382.779	33352.4
7568	52	382.791	33353
7568	57	382.779	33361.1
7571	72	470.465	60573
7576	67	246.605	20846.5
7579	51	592.952	83621.5
7579	53	592.976	83628.9
7579	70	592.964	83626.8
7585	29	278.573	19252
7593	13	546.471	68206.1
7593	24	546.541	68230.8
7593	43	546.541	68230.8
7593	64	546.541	68230.8
7601	23	481.765	71608.5
7601	42	481.824	71622.4
7615	19	405.084	48647.8
7615	25	404.59	48503.8
7615	36	323.349	43886.2
7615	60	405.084	48651.9
7619	16	135.188	4380.44
7619	40	133.826	4495.72
7619	57	133.826	4495.72
7633	22	771.733	122586
7634	39	396.512	51381.1
7636	33	307.141	23092.4
7636	35	305.035	23332.1
7649	18	656.965	129454
7649	29	656.941	129444
7649	38	656.965	129454
7649	48	656.953	129442
7650	53	306.012	24499.8
7650	63	305.977	24491.5
7663	15	303.756	30231.9
7673	71	109.176	3792.53
7673	72	109.2	3795.02
7675	16	51.7195	869.192
7675	34	51.7195	869.192
7675	35	51.7195	869.192
7675	73	51.6098	868.488
7676	13	224.686	22194.2
7676	28	216.386	19964.7
7676	46	216.386	19964.7
7676	64	223.424	22318.5
7678	21	217.852	16736.3
7678	30	217.864	16738.7
7678	51	213.88	17021.3
7702	13	188.513	10479.5
7702	34	186.169	10764.8
7709	15	39.0625	587.933
7709	29	39.0625	587.933
7709	57	39.0625	587.933
7709	60	39.0625	587.933
7709	70	39.05	587.922
7718	48	34.96	220.715
7718	73	34.96	220.715
7729	43	114.595	8836.6
7729	52	114.57	8839.25
7756	15	517.43	91464.9
7759	65	408.814	40942.9
7760	15	105.013	2822.6
7760	37	105.013	2822.6
7760	48	105.013	2822.6
7760	54	105	2822.29
7773	35	391.267	39924.6
7779	10	65.55	2429.82
7779	48	65.6076	2458.6
7779	70	65.525	2429.49
7791	11	206.36	15679.3
7791	30	206.36	15679.3
7797	10	651.247	143879
7797	37	648.024	135260
7797	45	657.893	141847
7797	63	647.976	135250
7797	71	651.247	143895
7803	34	481.129	56218.7
7803	51	481.118	56218.3
7812	17	346.465	26453.4
7812	46	346.453	26449.9
7812	59	346.465	26453.4
7815	22	92.7051	3725.2
7815	42	92.6923	3723.46
7815	74	92.6667	3721.81
7821	67	724.059	122094
7826	15	623.529	147072
7830	19	430.523	40338.7
7830	64	430.558	40347
7841	10	258.271	20203.3
7841	18	258.271	20203.3
7843	12	388.247	44812.9
7843	73	388.224	44807.1
7844	34	208.329	12091.6
7844	35	208.318	12090.4
7848	14	120.16	3890.71
7848	52	121.5	3779.95
7848	56	120.16	3890.71
7848	64	120.16	3890.71
7852	15	20.6579	88.0147
7852	42	20.6579	88.0147
7852	58	20.6579	88.0147
7856	67	84.814	2411.38
7864	25	45.6234	658.554
7864	52	45.6234	658.554
7868	62	194.108	12378.5
7871	20	96.3133	3048.75
7872	31	426.105	49877.5
7872	38	426.163	49886.6
7872	52	426.163	49886.6
7872	60	426.163	49886.6
7875	12	258.439	29988.9
7875	38	258.439	29988.9
7878	12	328.463	40887.2
7878	35	328.463	40887.2
7878	46	328.463	40887.2
7886	24	321.64	23438.9
7886	26	321.628	23435.2
7886	28	321.64	23438.9
7893	20	716.284	129563
7893	65	716.272	129545
7897	10	112.25	2671.1
7897	18	112.25	2671.84
7897	56	112.263	2671.49
7898	68	240.616	15325.7
7907	21	190.547	10155
7907	24	190.488	10154.3
7907	65	190.523	10156.9
7913	38	182.718	7611.78
7913	69	182.729	7610.94
7918	14	197.581	9488.69
7918	33	197.616	9493.37
7918	51	197.547	9485.57
7918	56	197.616	9493.37
7924	14	135.566	4840.83
7924	32	135.554	4839.57
7928	63	42.1772	460.045
7930	13	432.57	45487.9
7931	8	72.557	3295.46
7931	24	72.557	3295.46
7931	26	72.557	3295.46
7931	51	72.443	3284.2
7931	72	72.557	3295.46
7936	33	215.616	9879.18
7936	34	215.651	9880.28
7937	38	453.395	42217.8
7937	47	453.349	42212.7
7969	9	700.893	134659
7983	32	252.405	20388.2
7984	7	400.271	107515
7984	34	400.271	107515
7984	60	400.259	107498
7986	51	366.224	44303
7986	52	366.224	44303
7989	52	666.186	101765
7989	66	668.294	102579
7989	71	668.259	102583
7990	50	103.861	3676.94
7990	69	105.064	3613.7
7994	52	183.738	11194.7
7994	69	183.738	11194.7
7995	45	77.3333	1573.96
7997	28	204.41	13573.5
7998	55	436.314	44928.9
8012	7	122	5118.55
8012	10	122	5118.55
8015	12	674.306	151613
8015	36	674.329	151624
8015	43	674.318	151622
8016	30	719.277	132749
8018	24	516.529	79796.1
8018	27	516.529	79796.1
8030	45	357.711	35149.6
8030	61	357.711	35156.7
8030	63	359.541	34665.3
8030	64	357.711	35152
8041	14	739.325	142467
8041	25	739.289	142469
8048	12	215.209	14201.1
8048	39	215.209	14201.1
8048	49	215.209	14201.1
8048	57	215.209	14201.1
8049	7	450.095	67048.2
8049	16	450.095	67048.2
8051	55	400.5	45193.1
8058	33	318.651	27559.4
8058	72	318.651	27559.4
8059	54	176.835	10806.3
8059	67	178.949	10589.3
8060	11	324.07	24470.2
8060	12	320.847	23864.3
8060	21	320.824	23871.4
8060	45	324.058	24470.3
8067	25	608.518	118295
8067	63	608.518	118295
8070	67	29.5526	335.931
8070	68	29.5526	335.931
8077	56	653	128172
8080	23	42.1948	541.659
8080	63	42.1818	541.045
8082	66	349.19	82249.5
8082	69	349.177	82240.8
8085	67	352.424	28630
8117	31	523.607	71072.7
8117	36	490.56	67101.7
8117	54	523.964	71253.2
8132	57	719.895	148465
8137	72	541.849	88117.7
8142	17	413.442	40055.7
8142	69	413.395	40050.2
8155	28	390.675	42322.5
8155	43	390.699	42317.8
8155	55	389.141	41422.2
8156	23	574.163	84688.5
8166	45	33.76	260.401
8175	13	406.8	39161.8
8188	32	248.548	15780.5
8188	57	248.583	15792.3
8188	72	248.583	15792.3
8195	14	319	49068
8195	56	318.988	49067.6
8195	60	318.988	49061.7
8195	74	322.462	48202
8211	72	42.2632	383.183
8211	73	42.2632	383.183
8214	50	363.605	59871.8
8214	55	363.57	59858.4
8239	30	50.1111	623.225
8294	28	244.706	18165.9
8294	29	244.706	18165.9
8295	11	306.535	26536.7
8295	60	306.535	26536.7
8302	15	60.825	1350.1
8309	16	105.388	3857.45
8309	21	105.388	3857.45
8309	32	105.376	3859.05
8326	50	28.3649	133.742
8326	74	28.3649	133.742
8338	43	199.309	13525.3
8404	9	559.023	62615.6
8404	12	559	62612.1
8404	33	560.741	63104.2
8404	55	558.826	62589.9
8404	57	560.741	63104.2
8440	37	223.598	13207.6
8440	69	223.585	13207.6
8448	8	549.012	94809.5
8448	65	555.518	92444.4
8460	14	696.459	138361
8460	59	696.4	138345
8460	66	696.459	138360
8466	34	565.058	96769.1
8466	37	565.035	96764.3
8466	55	565.023	96758.3
8469	18	77.4353	1851.11
8495	11	697.048	138354
8495	41	696.964	138331
8499	44	246.035	14714.9
8514	39	300.671	24464.8
8514	56	300.753	24480.1
8518	12	716.573	131502
8545	38	348.279	29406.2
8547	62	160.959	10564.5
8551	22	577.847	76758.2
8559	25	411.093	45564.7
8559	26	411.093	45564.7
8559	29	411.093	45564.7
8559	46	411.093	45564.7
8622	69	344.864	39043.5
8639	20	81.75	7419.47
8639	21	81.75	7419.47
8639	43	81.75	7419.47
8639	51	81.7368	7414.86
8639	67	81.75	7419.47
8645	8	264.195	27348.7
8645	28	264.207	27354.9
8645	40	264.207	27354.9
8648	9	203.817	12172
8648	51	201.53	12454.3
8650	42	442.093	48965.3
8651	31	522.198	82473.4
8657	24	570.512	81825.7
8672	59	146.892	7446.39
8672	66	146.904	7446.8
8672	67	146.904	7446.8
8672	68	146.904	7446.8
8682	25	402.453	38024.6
8696	8	698.821	176001
8696	72	698.762	176004
8697	65	242.791	16994.4
8704	62	112.244	3889.86
8705	45	629.024	131776
8705	58	629.048	131776
8711	23	523.369	129808
8711	71	523.369	129808
8743	20	821.464	167256
8743	74	821.417	167237
8747	34	130.182	14460
8747	42	130.182	14460
8762	7	648.709	133259
8762	27	648.733	133272
8762	45	648.733	133272
8772	35	152.628	6244.5
8772	42	152.64	6246
8787	37	374.407	34463.8
8787	54	374.384	34457.5
8795	12	528.628	88751
8795	14	528.605	88745
8807	19	71.84	1201.87
8818	20	319.279	24564.9
8825	9	445.733	56321.5
8832	71	605.976	115942
8899	45	86.0366	1764.43
8899	56	85.1687	1805.43
8918	28	397.417	102566
8918	32	397.405	102561
8918	51	397.417	102566
8918	57	397.405	102558
8922	13	513.706	76164.6
8927	32	88.3333	2619.83
8939	29	355.6	41093.8
8943	19	59.4444	885.225
8957	15	78.8434	1548.4
8957	71	78.8554	1550.15
8966	71	145.721	7610.42
8966	72	145.721	7610.42
8967	45	745.859	146515
9031	25	96.2317	2463.12
9039	49	36.5244	314.598
9039	60	36.5244	314.598
9039	61	36.5244	314.598
9126	12	223.337	15267.9
9126	29	223.349	15266.7
9126	60	223.326	15266
9126	68	223.326	15262.3
9391	16	836.112	147885
10138	51	352.165	27672.8
10138	52	352.176	27673
10138	53	350.738	27828.5
10138	57	350.714	27822.1
10138	73	350.679	27816.1
10694	15	750.038	153701
10907	48	173.066	10781
10907	50	173.066	10781
11140	14	498.882	64379.4
17363	13	453.633	63162
17363	17	453.633	63165.3
18189	8	637.714	95417.5
18189	30	637.714	95417.5
20331	8	330.494	27671.8
20331	24	330.459	27658.2
20984	66	152.518	6802.44
27842	45	546.5	83376
32488	56	545.872	95143.6
33140	39	57.7917	1157.21
33140	66	57.7917	1157.21
33140	68	57.7917	1157.21
33751	66	690.369	148521
33973	62	94.6667	3288.71
33973	69	94.76	3297.75
35384	19	251.446	16795.3
35463	68	786.605	161237
37389	33	264.381	20429.7
37389	48	264.369	20424.8
37389	62	264.381	20429.7
37389	64	264.381	20429.7
37400	9	462.634	43699.6
37400	54	462.537	43713.9
38623	30	535.58	62232.2
44050	43	264.392	18874.7
45155	69	49.1429	756.703
46947	39	657.855	120519
46947	72	657.988	120566
47229	71	402.734	66513.2
47530	44	373.859	58861.1
50401	43	522.928	84588.9
50987	11	272.11	18817.6
50987	33	272.122	18820.3
50987	65	272.11	18821.7
53225	28	331.28	39334.6
57045	34	122.649	8541.36
57688	23	617.145	86036.1
57688	38	617.157	86049
57688	39	617.169	86043.4
57688	73	617.12	86047.9
58691	29	504.627	63304.3
60709	13	419.42	97124.8
60709	18	403.684	87928.2
60709	51	399.654	87770.6
60709	65	423.11	97036
60847	74	616.671	108613
61055	27	223.475	25508
61055	29	223.463	25507.1
61055	33	223.45	25504.3
61055	38	217.625	25625.6
61055	61	223.463	25500.3
[truncated: 117 more rows]

## Sheet: Table S7
Table S7. Outliers that were identified by different approaches and the Megablast results.
Locus	Adegenet	LEA	Bayescan	OutFlank	Sequence	Megablast Results
17363	YES	YES	YES	YES	TGCAGGAGGGCTAGTTCGGTTGTACTGTATAAAGTTAAATGTTGATTGGAAACACCGAGATCGGAAGAGCGGTTCA	No significant similarity found
1932	<NA>	YES	<NA>	<NA>	TGCAGGGCGTCCGTGTCTATCTGGACGACTGTGTTGTCTGGAATAGTTCCTGGGAGGGACACCTCAAGCGACTTA	No significant similarity found
4771	YES	YES	YES	<NA>	TGCAGGTTTGACGATGTTGTGTTCGTTACGATGACATAAACAAACAAACTCATAATATTACCTCACACCTGACAC	No significant similarity found
699	YES	YES	YES	<NA>	TGCAGGACAAACAAAAATATACGAGTGAGAGACAAGGAATCCAAGAGCTCCCACGTGGATAAATCTTGGGATAAAA	No significant similarity found

## Sheet: Table S8
Table S8. Relative migration rates among the five scampi fishery management areas (SCIs), using the R package DIVERSITY v1.9.90 function divMigrate. The pairwise results present relative migration rate. The greater of the two pairwise combinations reveals the source and sink (in bold), the row represent the source and the column the sink.
	SCI_1	SCI_2	SCI_3	SCI_6A	SCI_7
SCI_1	-	0.9191663	0.8920871	0.2756162	0.2840816
SCI_2	1.0000000	-	0.9658743	0.2945420	0.2720911
SCI_3	0.8604229	0.8690982	-	0.3074045	0.3247215
SCI_6A	0.3478953	0.3671995	0.3583843	-	0.6386363
SCI_7	0.3623005	0.3593469	0.3761779	0.5989005	-

## Sheet: Table S9
Table S9. Hydrodynamic modelling results of the number of particles arriving at the polygon within each of five scampi fishery management areas (SCIs). [i] is the SCI where the particles were released and [j] is the SCI were the particles were captured. The minimum, maximum and mean number of weeks for particle capture per release and capture are given. The standard error is also provided.
[i][j]	Particles captured	Minimum	Maximum	Mean number of weeks	Standard error
[1][2]	6701	4	106	13.2	0.1
[1][3]	966	4	90	19.3	0.4
[1][6A]	0	NA	NA	NA	NA
[1][7]	0	NA	NA	NA	NA
[2][1]	4	15	35	27.8	4.8
[2][3]	4937	2	108	11.7	0.2
[2][6A]	0	NA	NA	NA	NA
[2][7]	0	NA	NA	NA	NA
[3][1]	4	28	117	53.5	21.3
[3][2]	1786	6	176	35.8	0.4
[3][6A]	0	NA	NA	NA	NA
[3][7]	0	NA	NA	NA	NA
[6A][1]	4	82	210	134.0	27.3
[6A][2]	1131	13	146	37.5	0.5
[6A][3]	2056	12	270	27.9	0.3
[6A][7]	2	46	92	69.0	23.0
[7][1]	5050	15	212	50.2	0.3
[7][2]	385	27	443	72.6	1.9
[7][3]	187	29	239	83.6	2.5
[7][6A]	0	NA	NA	NA	NA

[truncated: 9 more sheets: Table S10, Figure S1, Figure S2, Figure S3, Figure S4, Figure S5, Figure S6, Figure S7, Figure S8]
